# Supplementary material for: Establishment and characterization of 24 breast cancer cell lines and 3 breast cancer organoids reveals molecular heterogeneity and drug response variability in malignant pleural effusion-derived models
Source: Breast Cancer Res. 2025 May 1;27:66. doi: 10.1186/s13058-025-02032-7 (PMC12044882; doi:10.1186/s13058-025-02032-7)
Supplement: Supplementary file 4 — Additional file 4. Table S1. Related to Fig. 4A and 4B. Detailed Clinical information of 15 enrolled breast cancer patients. [file 13058_2025_2032_MOESM4_ESM.xlsx]

## Sheet: Sheet1
Supplementary Table 1. Related to Fig. 4A and 4B. Detailed clinical information of 15 enrolled breast cancer patients.
No.	SNU Name	Multiple set	Time from first diagnosis to Stage IV (months)	Time from Stage IV to death (months)	Overall survival (months)	Neoadjuvant/Adjuvant chemotherapy	Last palliative chemo before culture initiation	Date of Last chemotherapy before culture initiation	Adriamycin	Bevacizumab	Capcitabine	Carboplatin	Cisplatin	Cyclophosphamide	Docetaxel	Epirubicin	Eribulin	Everolimus	Fluorouracil (5-FU)	Gemcitabine	Ifosfamide	Ixabepilone	Lapatinib	Methotrexate	Paclitaxel	Palbociclib	Pertuzumab	Poziotinib	PIK3CA inhibitor	T-DM1	Trastuzumab	Vinorelbine	Anastrozole	Exemestane	Fulvestrant	Letrozole	Megestrol	Tamoxifen
1	SNU-2480		6	7	14	1	1st - XP	2009-11-18	1	0	1	0	1	1	1	0	0	0	0	0	0	0	0	0	0	0	0	0	0	0	0	0	0	0	0	0	0	0
2	SNU-2532A		12	19	32	1	2nd - Capecitabine + Ixabepilone	2010-07-15	1	1	1	1	0	1	1	0	0	0	0	1	0	1	0	0	0	0	0	0	0	0	0	0	0	0	0	0	0	0
3	SNU-2924		20	14	35	1	2nd - TX	2014-02-14	1	0	1	0	0	1	1	0	0	0	0	0	0	0	0	0	0	0	0	0	0	0	0	0	0	0	0	0	0	1
4	SNU-3129		10	25	36	1	2nd - TC	2014-07-29	1	0	0	0	1	1	1	0	0	0	0	1	0	0	0	0	0	0	0	0	0	0	0	0	0	0	0	0	0	1
5	SNU-3171		165	8	173	1	1st - Eribulin	2015-05-06	1	0	0	0	0	1	1	0	1	0	1	0	0	0	0	1	0	0	0	0	0	0	0	0	0	0	0	0	0	0
6	SNU-3196		125	39	165	1	-	-	1	0	0	0	0	1	0	0	0	0	1	0	0	0	0	0	0	0	0	0	0	0	0	0	0	0	0	0	0	0
7	SNU-3223	Multiple set 1	15	32	48	1	1st - Lapatinib + Capecitabine	2014-08-26	1	0	1	0	0	1	1	0	0	0	0	0	0	0	1	0	0	0	0	0	0	0	1	0	0	0	0	0	0	0
8	SNU-3224
9	SNU-3230
10	SNU-3351		102	unknown	169	1	3rd - GN	2011-10-27	1	0	1	0	1	1	1	1	1	0	1	1	1	0	0	1	1	0	0	0	1	0	0	1	1	1	1	1	1	1
11	SNU-3380	Multiple set 2	21	58	79	1	3rd - poziotinib	2015-07-23	0	0	1	0	0	0	1	1	0	0	0	0	0	0	1	0	0	0	0	1	0	0	1	1	0	0	0	0	0	0
12	SNU-3393							-
13	SNU-3698A	Multiple set 3	0	47	47	0	3rd - T-DM1	2015-12-18	0	0	1	0	0	0	1	0	0	0	0	0	0	0	0	0	0	0	1	1	0	1	1	0	0	0	0	0	0	0
14	SNU-3698B
15	SNU-3698C
16	SNU-3705						on HN after 3rd	-																								1
17	SNU-3716
18	SNU-3730						after HN	-
19	SNU-4842		3	unknown	15	1	unknown	unknown	1	0	0	0	0	1	0	0	0	0	0	0	0	0	0	0	0	0	0	0	0	0	0	0	0	0	0	0	0	0
20	SNU-4842-TO
21	SNU-4856		37	unknown	63	1	unknown	unknown	0	0	0	0	0	1	1	1	1	0	1	0	0	0	0	0	0	0	0	0	0	0	0	0	0	1	0	1	0	1
22	SNU-4856-TO
23	SNU-5126		64	79	143	1	unknown	unknown	1	0	1	1	1	1	1	0	1	0	1	1	0	0	0	0	1	0	0	0	0	0	0	0	0	1	0	1	0	1
24	SNU-5126-TO
25	SNU-5188	Multiple set 4	0	20	20	0	-	-	0	0	0	0	0	0	0	0	0	0	0	0	0	0	0	0	0	0	0	0	0	0	0	0	0	0	0	0	0	0
26	SNU-5226B						after Letrozole + Palbociclib	2018-08-16																		1										1
27	SNU-5884B		0	1	1	0	-	-	0	0	0	0	0	0	0	0	0	0	0	0	0	0	0	0	0	0	0	0	0	0	0	0	0	0	0	0	0	0
XP, Capecitabine and Cisplatin; TX, Docetaxel (Taxotere) and Capecitabine; TC, Docetaxel and Cyclophosphamide; GN, Gemcitabine and Vinorelbine; HN, Trastuzumab (Herceptine) and Vinorelbine
0 = no exposed, 1 = exposed
