# Supplementary material for: Establishment and characterization of 24 breast cancer cell lines and 3 breast cancer organoids reveals molecular heterogeneity and drug response variability in malignant pleural effusion-derived models
Source: Breast Cancer Res. 2025 May 1;27:66. doi: 10.1186/s13058-025-02032-7 (PMC12044882; doi:10.1186/s13058-025-02032-7)
Supplement: Supplementary file 5 — Additional file 5. Table S2. DNA finger printing analysis of 27 breast cancer in-vitro models. [file 13058_2025_2032_MOESM5_ESM.xlsx]

## Sheet: Sheet1
Supplementary Table 2. DNA finger printing analysis of 27 breast cancer in vitro models
No.	Cell Name	D8S1179	D21S11	D7S820	CSF1PO	D3S1358	TH01	D13S317	D16S539	D2S1338	D19S433	VWA	TPOX	D18S51	Amelogenin	D5S818	FGA
1	SNU-2480	10, 13	30, 31	9, 11	11	15	7	8	11	17	13, 14	16, 17	11	12, 16	X, X	12	26
2	SNU-2532A	13	29	10, 12	9, 11	15, 16	6, 9	8	11	20	14.2	20	10, 11	13	X, X	12	26
3	SNU-2924	12	30, 33.2	10	12	15	7	8	9, 11	17	13	16	11, 12	18	X, X	9	21
4	SNU-3129	8, 12	31.2	8, 10	10	15	7	11	9, 10	19, 25	12, 14.2	18	8, 11	11, 13	X, X	13	22
5	SNU-3171	14, 15	30	11	11	15	9	8	11, 12	19	13, 13.2	14	8, 9	10, 21.2	X, X	10	23
6	SNU-3196	11, 12	30, 31	11, 12	12	15, 18	10	9	9	23, 24	14	14, 18	11	19	X, X	10	24
7	SNU-3223	13,16	30	10, 12	12	15, 16	9	8, 10	10, 11	17, 20	14, 14.2	14	9	13, 16	X, X	11	20, 21
8	SNU-3224	13, 16	30	10, 12	12	15, 16	9	8, 10	10, 11	17, 20	14, 14.2	14	9	13, 16	X, X	11	20, 21
9	SNU-3230	13, 16	30	10, 12	12	15, 16	9	8, 10	10, 11	17, 20	14, 14.2	14	9	13, 16	X, X	11	20, 21
10	SNU-3351	13	31.2, 32.2	11, 12	11, 12	14	6, 8	8, 11	13	19	14, 15.2	14, 19	8, 11	14	X, X	11, 12	22, 22
11	SNU-3380	10, 13	30, 31	11	12	15	9.3	11	11	23, 25	13, 15.2	14, 19	8, 11	16	X, X	11, 12	22, 23
12	SNU-3393	10, 13	30, 31	11	12	15	9.3	11	11	23, 25	13, 15.2	14, 19	8, 11	16	X, X	11, 12	22, 23
13	SNU-3698A	11, 16	30	11	12	15	9	8	9	23	13, 14.2	16, 17	8, 11	15	X, X	11, 13	22
14	SNU-3698B	11, 16	30	11	12	15	9	8	9	23	13, 14.2	16, 17	8, 11	15	X, X	11, 13	22
15	SNU-3698C	11, 16	30	11	12	15	9	8	9	23	13, 14.2	16, 17	8, 11	15	X, X	11, 13	22
16	SNU-3705	11, 16	30	11	12	15	9	8	9	23	13, 14.2	16, 17	8, 11	15	X, X	11, 13	22
17	SNU-3716	11, 16	30	11	12	15	9	8	9	23	13, 14.2	16, 17	8, 11	15	X, X	11, 13	22
18	SNU-3730	11, 16	30	11	12	15	9	8	9	23	13, 14.2	16, 17	8, 11	15	X, X	11, 13	22
19	SNU-4842	14, 15	31, 32.2	10, 12	12	17	9	8	10, 11	23	14	16, 17	9, 11	14, 16	X, X	10	22, 23
20	SNU-4842-TO	14, 15	31, 32.2	10, 12	12	17	9	8	10, 11	23	14	16, 17	9, 11	14, 16	X, X	10	22, 23
21	SNU-4856	10, 12	29, 30	10, 12	11, 12	15, 16	8, 9	8, 10	12	19	12, 13	14, 18	8, 11	13, 17	X, X	10, 13	19, 25
22	SNU-4856-TO	10, 12	29, 30	10, 12	11, 12	15, 16	8, 9	8, 10	12	19	12, 13	14, 18	8, 11	13, 17	X, X	10, 13	19, 25
23	SNU-5126	10, 12	29, 32.2	11, 12	10	15, 16	8, 9	8, 10	12	17	12, 15.2	16	9, 11	13	X, X	12	22, 24
24	SNU-5126-TO	10, 12	29, 32.2	11, 12	10	15, 16	8, 9	8, 10	12	17	12, 15.2	16	9, 11	13	X, X	12	22, 24
25	SNU-5188	12, 16	30	11, 12	9, 10	16, 17	9, 9.3	12	9	17	13, 15.2	14, 19	8, 10	13, 20	X, X	10, 12	24
26	SNU-5226B	12, 16	30	11, 12	9, 10	16, 17	9, 9.3	12	9	17	13, 15.2	14, 19	8, 10	13, 20	X, X	10, 12	24
27	SNU-5884B	13, 14, 16	31.2	11	10, 11	15, 17	9	10	9, 10	17, 24	15.2	14, 18	11	12, 17	X, X	11, 12	19, 25
