# Supplementary material for: Establishment and characterization of 24 breast cancer cell lines and 3 breast cancer organoids reveals molecular heterogeneity and drug response variability in malignant pleural effusion-derived models
Source: Breast Cancer Res. 2025 May 1;27:66. doi: 10.1186/s13058-025-02032-7 (PMC12044882; doi:10.1186/s13058-025-02032-7)
Supplement: Supplementary file 6 — Additional file 6. Table S3A. Related to Fig. S2. Representative mutations of 27 Breast Cancer Models. 3B. Related to Fig. S2. Confirmed pathogenicity using ClinVar database. [file 13058_2025_2032_MOESM6_ESM.xlsx]

## Sheet: Supplementary Table 3A
Supplementary Table 3A. Representative Mutations of 27 Breast Cancer Models
	Gene	Alteration	Genomic location (GRCh37)	nt change	a.a. change	Clinical Significance
SNU-2480	AFF3	Frameshift Deletion	2: 100210334	c.1863delC	p.Asp623fs	-
	WWTR1	Frameshift Insertion	3: 149238595	c.1199_1200insTTAA	p.Ter401fs	-
	BCLAF1	Splice Site	6: 136594326	c.1853-2_1853-1insCATTGTGTCCTTGGTTCATCATGTTAAA	-	-
	CBLC	Splice Site	19: 45296846	c.1255dupC	p.Gln419fs	-
	CYP2C8	Frameshift Insertion	10: 96827119	c.68dupT	p.Leu23fs	-
SNU-2532A	TP53	Missense Mutation	17: 7578266	c.583A>T	p.Ile195Phe	Pathogenic
				c.187A>T	p.Ile63Phe	Pathogenic
				c.304A>T	p.Ile102Phe	uncertain significance
	PIK3CA	Missense Mutation	3: 178952085	c.3140A>G	p.His1047Arg	Pathogenic
SNU-2924	PMS1	Frameshift Insertion	2: 190670539	c.488dupA	p.Leu164fs	Benign
SNU-3129	CYP2C8	Frameshift Insertion	10: 96827119	c.68dupT	p.Leu23fs	-
SNU-3171	TP53	Missense Mutation	17: 7577539	c.742C>T	p.Arg248Trp	Pathogenic
				c.346C>T	p.Arg116Trp	Pathogenic
				c.463C>T	p.Arg155Trp	-
			17: 7579472	c.215C>G	p.Pro72Arg	-
	BRCA1	Frameshift Deletion	17: 41246623	c.923_924delGC	p.Ser308fs	Pathogenic
	WWTR1	Frameshift Insertion	3: 149238595	c.1199_1200insTTAA	p.Ter401fs	-
	PMS1	Frameshift Insertion	2: 190670539	c.488dupA	p.Leu164fs	-
SNU-3196	TP53	Frameshift Deletion	17: 7576875	c.970delG	p.Asp324fs	Likely pathogenic
	BRCA1	Frameshift Insertion	17: 41243920	c.3627dupA	p.Glu1210fs	Pathogenic
	AFF3	Frameshift Deletion	2: 100210334	c.1863delC	p.Asp623fs	-
	PMS1	Frameshift Insertion	2: 190670539	c.488dupA	p.Leu164fs	-
	CYP2C8	Frameshift Insertion	10: 96827119	c.68dupT	p.Leu23fs	-
SNU-3223	TP53	Frameshift Deletion	17: 7578412	c.502_517delCACATGACGGAGGTTG	p.His168fs	-
	WWTR1	Frameshift Insertion	3: 149238595	c.1199_1200insTTAA	p.Ter401fs	-
	HEY1	Splice Site	8: 80679531	c.90-2A>T	-	-
	CBLC	Frameshift Insertion	19: 45296846	c.1255dupC	p.Gln419fs	-
SNU-3224	TP53	Frameshift Deletion	17: 7578412	c.502_517delCACATGACGGAGGTTG	p.His168fs	-
	WWTR1	Frameshift Insertion	3: 149238595	c.1199_1200insTTAA	p.Ter401fs	-
	HEY1	Splice Site	8: 80679531	c.90-2A>T	-	-
	CBLC	Frameshift Insertion	19: 45296846	c.1255dupC	p.Gln419fs	-
	PMS1	Frameshift Insertion	2: 190670539	c.488dupA	p.Leu164fs	-
SNU-3230	TP53	Frameshift Deletion	17: 7578412	c.502_517delCACATGACGGAGGTTG	p.His168fs	-
	WWTR1	Frameshift Insertion	3: 149238595	c.1199_1200insTTAA	p.Ter401fs	-
	HEY1	Splice Site	8: 80679531	c.90-2A>T	-	-
	CBLC	Frameshift Insertion	19: 45296846	c.1255dupC	p.Gln419fs	-
SNU-3351	PIK3CA	Missense Mutation	3: 178952085	c.3140A>G	p.His1047Arg	Pathogenic
	ERBB3	Missense Mutation	12: 56482341	c.889G>T	p.Asp297Tyr	Likely pathogenic
	BCLAF1	Splice Site	6: 136594326	c.1853-2_1853-1insCATTGTGTCCTTGGTTCATCATGTTAAA	-	-
		Splice Site	6: 136601015	n.180-2_180-1insAACCCAA	-	-
	CYP2C8	Frameshift Insertion	10: 96827119	c.68dupT	p.Leu23fs	-
	CDH1	Frameshift Deletion	16: 68845588	c.458_*10delCTCTGTGATGGAGGTCAC	p.Pro153_Ter155delins???	-
SNU-3380	TP53	Missense Mutation	17: 7577538	c.743G>A	p.Arg248Gln	Pathogenic
	BCLAF1	Splice Site	6: 136599127	c.892C>T	p.Arg298*	-
	CBLC	Frameshift Insertion	19: 45296846	c.1255dupC	p.Gln419fs	-
SNU-3393	TP53	Missense Mutation	17: 7577538	c.743G>A	p.Arg248Gln	Pathogenic
	BCLAF1	Splice Site	6: 136599127	c.892C>T	p.Arg298*	-
	CBLC	Frameshift Insertion	19: 45296846	c.1255dupC	p.Gln419fs	-
SNU-3698A	TP53	Missense Mutation	17: 7578394	c.536A>G	p.His179Arg	Pathogenic
	PIK3CA	Missense Mutation	3: 178952090	c.3145G>C	p.Gly1049Arg	Likely pathogenic
	AFF3	Frameshift Deletion	2: 100210334	c.1863delC	p.Asp623fs	-
			2: 100210337	c.1856_1860delCCTCA	p.Thr619fs	-
	WWTR1	Frameshift Insertion	3: 149238595	c.1199_1200insTTAA	p.Ter401fs	-
SNU-3698B	TP53	Missense Mutation	17: 7578394	c.536A>G	p.His179Arg	Pathogenic
	PIK3CA	Missense Mutation	3: 178952090	c.3145G>C	p.Gly1049Arg	Likely pathogenic
	AFF3	Frameshift Deletion	2: 100210334	c.1863delC	p.Asp623fs	-
			2: 100210337	c.1856_1860delCCTCA	p.Thr619fs	-
	WWTR1	Frameshift Insertion	3: 149238595	c.1199_1200insTTAA	p.Ter401fs	-
	BCLAF1	Splice Site	6: 136594326	c.1853-2_1853-1insCATTGTGTCCTTGGTTCATCATGTTAAA	-	-
SNU-3698C	TP53	Missense Mutation	17: 7578394	c.536A>G	p.His179Arg	Pathogenic
	PIK3CA	Missense Mutation	3: 178952090	c.3145G>C	p.Gly1049Arg	Likely pathogenic
	AFF3	Frameshift Deletion	2: 100210334	c.1863delC	p.Asp623fs	-
			2: 100210337	c.1856_1860delCCTCA	p.Thr619fs	-
	WWTR1	Frameshift Insertion	3: 149238595	c.1199_1200insTTAA	p.Ter401fs	-
	PMS1	Frameshift Insertion	2: 190670539	c.488dupA	p.Leu164fs	-
SNU-3705	TP53	Missense Mutation	17: 7578394	c.536A>G	p.His179Arg	Pathogenic
	PIK3CA	Missense Mutation	3: 178952090	c.3145G>C	p.Gly1049Arg	Likely pathogenic
	AFF3	Frameshift Deletion	2: 100210334	c.1863delC	p.Asp623fs	-
			2: 100210337	c.1856_1860delCCTCA	p.Thr619fs	-
	WWTR1	Frameshift Insertion	3: 149238595	c.1199_1200insTTAA	p.Ter401fs	-
SNU-3716	TP53	Missense Mutation	17: 7578394	c.536A>G	p.His179Arg	Pathogenic
	PIK3CA	Missense Mutation	3: 178952090	c.3145G>C	p.Gly1049Arg	Likely pathogenic
	AFF3	Frameshift Deletion	2: 100210334	c.1863delC	p.Asp623fs	-
			2: 100210337	c.1856_1860delCCTCA	p.Thr619fs	-
	WWTR1	Frameshift Insertion	3: 149238595	c.1199_1200insTTAA	p.Ter401fs	-
SNU-3730	TP53	Missense Mutation	17: 7578394	c.536A>G	p.His179Arg	Pathogenic
	PIK3CA	Missense Mutation	3: 178952090	c.3145G>C	p.Gly1049Arg	Likely pathogenic
	AFF3	Frameshift Deletion	2: 100210334	c.1863delC	p.Asp623fs	-
			2: 100210337	c.1856_1860delCCTCA	p.Thr619fs	-
	WWTR1	Frameshift Insertion	3: 149238595	c.1199_1200insTTAA	p.Ter401fs	-
SNU-4842	TP53	Missense Mutation	17:7577544	c.737T>G	p.Met246Arg	Likely pathogenic
	ERBB2	Missense Mutation	17: 37881000	c.2329G>T	p.Val777Leu	Likely pathogenic
	AFF3	Frameshift Deletion	2: 100210334	c.1863delC	p.Asp623fs	-
			2: 100210337	c.1856_1860delCCTCA	p.Thr619fs	-
	CYP2C8	Frameshift Insertion	10: 9682119	c.68dupT	p.Leu23fs
SNU-4842-TO	TP53	Missense Mutation	17: 7577544	c.737T>G	p.Met246Arg	Likely pathogenic
	ERBB2	Missense Mutation	17: 37881000	c.2329G>T	p.Val777Leu	Likely pathogenic
	AFF3	Frameshift Deletion	2: 100210334	c.1863delC	p.Asp623fs	-
			2: 100210337	c.1856_1860delCCTCA	p.Thr619fs	-
SNU-4856	PIK3CA	Missense Mutation	3: 178936094	c.1636C>A	1p.Gln546Lys	Pathogenic
SNU-4856-TO	PIK3CA	Missense Mutation	3: 178936094	c.1636C>A	1p.Gln546Lys	Pathogenic
	KAT6B	Nonsense Mutation	10: 76789971	c.5389C>T	p.Arg1797*	Pathogenic
SNU-5126	TP53	Missense Mutation	17: 7578526	c.404G>A	p.Cys135Tyr	Pathogenic
	BRCA2	Frameshift Deletion	13: 32914065	c.5576_5579delTTAA	p.Ile1859fs	Pathogenic
	AFF3	Frameshift Deletion	2: 100210334	c.1863delC	p.Asp623fs	-
			2: 100210337	c.1856_1860delCCTCA	p.Thr619fs	-
	PMS1	Frameshift Insertion	2: 190670539	c.488dupA	p.Leu164fs	-
SNU-5126-TO	TP53	Missense Mutation	17: 7578526	c.404G>A	p.Cys135Tyr	Pathogenic
	BRCA2	Frameshift Deletion	13: 32914065	c.5576_5579delTTAA	p.Ile1859fs	Pathogenic
	AFF3	Frameshift Deletion	2: 100210334	c.1863delC	p.Asp623fs	-
			2: 100210337	c.1856_1860delCCTCA	p.Thr619fs	-
SNU-5188	TP53	Missense Mutation	17: 7579472	c.215C>G	p.Pro72Arg	Benign
	BCLAF1	Splice Site	6: 136594326	c.1853-2_1853-1insCATTGTGTCCTTGGTTCATCATGTTAAA	-	-
	CYP2C8	Frameshift Insertion	10: 96827119	c.68dupT	p.Leu23fs	-
SNU-5226B	TP53	Missense Mutation	17: 7579472	c.215C>G	p.Pro72Arg	Benign
	BCLAF1	Splice Site	6: 136594326	c.1853-2_1853-1insCATTGTGTCCTTGGTTCATCATGTTAAA	-	-
	CYP2C8	Frameshift Insertion	10: 96827119	c.68dupT	p.Leu23fs	-
SNU-5884B	TP53	Missense Mutation	17: 7579472	c.215C>G	p.Pro72Arg	Benign
	WWTR1	Frameshift Insertion	3: 149238595	c.1199_1200insTTAA	p.Ter401fs	-
	PMS1	Frameshift Insertion	2: 190670539	c.488dupA	p.Leu164fs	-

## Sheet: Supplementary Table 3B
Supplementary Table 3B. Confirmed Pathogenicity using ClinVar Database
	Gene	Alteration	Genomic location (GRCh37)	nt change	a.a. change	Clinical Significance
SNU-2532A	TP53	Missense Mutation	17: 7578266	c.583A>T	p.Ile195Phe	Pathogenic
				c.187A>T	p.Ile63Phe	Pathogenic
	PIK3CA	Missense Mutation	3: 178952085	c.3140A>G	p.His1047Arg	Pathogenic
SNU-3171	TP53	Missense Mutation	17: 7577539	c.742C>T	p.Arg248Trp	Pathogenic
				c.346C>T	p.Arg116Trp	Pathogenic
	BRCA1	Frameshift Deletion	17: 41246623	c.923_924delGC	p.Ser308fs	Pathogenic
SNU-3196	TP53	Frameshift Deletion	17: 7576875	c.970delG	p.Asp324fs	Likely pathogenic
	BRCA1	Frameshift Insertion	17: 41243920	c.3627dupA	p.Glu1210fs	Pathogenic
SNU-3351	PIK3CA	Missense Mutation	3: 178952085	c.3140A>G	p.His1047Arg	Pathogenic
	ERBB3	Missense Mutation	12: 56482341	c.889G>T	p.Asp297Tyr	Likely pathogenic
SNU-3380	TP53	Missense Mutation	17: 7577538	c.743G>A	p.Arg248Gln	Pathogenic
SNU-3393	TP53	Missense Mutation	17: 7577538	c.743G>A	p.Arg248Gln	Pathogenic
SNU-3698A	TP53	Missense Mutation	17: 7578394	c.536A>G	p.His179Arg	Pathogenic
	PIK3CA	Missense Mutation	3: 178952090	c.3145G>C	p.Gly1049Arg	Likely pathogenic
SNU-3698B	TP53	Missense Mutation	17: 7578394	c.536A>G	p.His179Arg	Pathogenic
	PIK3CA	Missense Mutation	3: 178952090	c.3145G>C	p.Gly1049Arg	Likely pathogenic
SNU-3698C	TP53	Missense Mutation	17: 7578394	c.536A>G	p.His179Arg	Pathogenic
	PIK3CA	Missense Mutation	3: 178952090	c.3145G>C	p.Gly1049Arg	Likely pathogenic
SNU-3705	TP53	Missense Mutation	17: 7578394	c.536A>G	p.His179Arg	Pathogenic
	PIK3CA	Missense Mutation	3: 178952090	c.3145G>C	p.Gly1049Arg	Likely pathogenic
SNU-3716	TP53	Missense Mutation	17: 7578394	c.536A>G	p.His179Arg	Pathogenic
	PIK3CA	Missense Mutation	3: 178952090	c.3145G>C	p.Gly1049Arg	Likely pathogenic
SNU-3730	TP53	Missense Mutation	17: 7578394	c.536A>G	p.His179Arg	Pathogenic
	PIK3CA	Missense Mutation	3: 178952090	c.3145G>C	p.Gly1049Arg	Likely pathogenic
SNU-4842	TP53	Missense Mutation	17:7577544	c.737T>G	p.Met246Arg	Likely pathogenic
	ERBB2	Missense Mutation	17: 37881000	c.2329G>T	p.Val777Leu	Likely pathogenic
SNU-4842-TO	TP53	Missense Mutation	17: 7577544	c.737T>G	p.Met246Arg	Likely pathogenic
	ERBB2	Missense Mutation	17: 37881000	c.2329G>T	p.Val777Leu	Likely pathogenic
SNU-4856	PIK3CA	Missense Mutation	3: 178936094	c.1636C>A	1p.Gln546Lys	Pathogenic
SNU-4856-TO	PIK3CA	Missense Mutation	3: 178936094	c.1636C>A	1p.Gln546Lys	Pathogenic
	KAT6B	Nonsense Mutation	10: 76789971	c.5389C>T	p.Arg1797*	Pathogenic
SNU-5126	TP53	Missense Mutation	17: 7578526	c.404G>A	p.Cys135Tyr	Pathogenic
	BRCA2	Frameshift Deletion	13: 32914065	c.5576_5579delTTAA	p.Ile1859fs	Pathogenic
SNU-5126-TO	TP53	Missense Mutation	17: 7578526	c.404G>A	p.Cys135Tyr	Pathogenic
	BRCA2	Frameshift Deletion	13: 32914065	c.5576_5579delTTAA	p.Ile1859fs	Pathogenic
