# Supplementary material for: Establishment and characterization of 24 breast cancer cell lines and 3 breast cancer organoids reveals molecular heterogeneity and drug response variability in malignant pleural effusion-derived models
Source: Breast Cancer Res. 2025 May 1;27:66. doi: 10.1186/s13058-025-02032-7 (PMC12044882; doi:10.1186/s13058-025-02032-7)
Supplement: Supplementary file 7 — Additional file 7. Table S4A. Related to Fig. 2A. Cluster identification of multiple set 1. 4B. Related to Fig. 2B. Cluster identification of multiple set 2. 4C. Related to Fig .2C. Cluster identification of multiple set 3. [file 13058_2025_2032_MOESM7_ESM.xlsx]

## Sheet: Supplementary Table 4A
Supplementary Table 4A. Cluster Identification of Multiple Set 1
cluster	gene	is.driver	SNU3223.vaf	SNU3224.vaf	SNU3230.vaf	SNU3223.depth	SNU3224.depth	SNU3230.depth
1	SPTA1	TRUE	33.8983	74.5098	42.8571	118	102	161
1	IRF6	TRUE	39.823	79.6875	66.4	113	128	125
1	MUC6	FALSE	29.8246	19.8953	17.8571	228	191	196
1	BRCA1	TRUE	99.3631	99.4382	99.2857	157	178	140
1	NSD1	TRUE	76.5101	71.6535	75.3731	149	127	134
2	RIT1	TRUE	100	100	100	205	181	208
2	MEN1	TRUE	100	100	100	221	197	240
2	RNF43	TRUE	100	100	100	153	144	153
2	RNF43	TRUE	100	100	100	419	369	401
2	KMT2B	TRUE	100	100	100	455	463	414
2	ALK	TRUE	100	100	100	138	101	120
2	POLQ	TRUE	100	100	100	145	140	117
2	HLA-A	FALSE	100	100	100	121	164	108
2	DMD	TRUE	100	100	100	136	143	128
3	SPTA1	TRUE	32.1212	70.9877	44.382	165	162	178
3	FLT3	TRUE	47.8528	69.3989	48.9362	163	183	141
3	NSD1	TRUE	66.6667	79.8851	74.1573	183	174	178
3	HLA-A	FALSE	58.9744	66.879	52.381	117	157	105
3	HLA-A	FALSE	57.265	66.8874	50.9615	117	152	104
4	SETBP1	TRUE	63.2653	45.9215	60.4555	441	331	483
4	SETBP1	TRUE	61.9048	46.3259	61.0503	420	313	457
4	HLA-B	FALSE	53.1469	51.8182	52.4823	143	220	141
4	KDM6A	TRUE	49.2611	47.619	57.8652	203	189	178
5	NOTCH2	TRUE	42.8571	47.4178	51.8519	203	213	189
5	PTPRC	TRUE	51.6717	19.2926	34.0102	329	311	394
5	MUC6	FALSE	46.7742	42.0074	31.5574	310	269	244
5	FAT1	TRUE	41.3223	40	36.4486	121	115	107
5	HIST1H1C	TRUE	37.3984	33.9869	52.4752	123	153	101
5	HLA-A	FALSE	39.2	29.4798	42.3423	125	173	111
5	CDKN1A	TRUE	42.8571	40.7258	48.6364	238	248	220
6	MUC6	FALSE	25.7919	27.6018	30.6011	261	278	228
6	MUC6	FALSE	23.2	30.1471	22.467	250	272	227
6	ATXN3	TRUE	28.4615	34.4	26.0504	130	125	119
6	ZFHX3	TRUE	34.0541	27.1277	25.1572	185	188	159
6	APOB	TRUE	24.6479	30.2752	22.5225	142	109	111
6	MSH6	TRUE	20.3008	32.7731	34	133	119	100
6	HLA-A	FALSE	20.1342	24.5536	20.4545	149	224	132
6	HLA-A	FALSE	19.4444	24.8848	19.084	144	217	131
6	KMT2C	TRUE	23.4899	37.5	31.2	149	168	125
6	KMT2C	TRUE	24.581	21.8447	31.4685	179	206	143
6	ATRX	TRUE	24.5098	39.5161	30.0971	102	124	103
7	MUC6	FALSE	9.34959	8.51064	7.59494	246	188	237
7	MUC6	FALSE	13.7615	6.81818	8.8785	218	176	214
7	MUC6	FALSE	16.4706	10.3659	13.7363	170	164	182
7	MUC6	FALSE	18.8235	10.625	19.0476	174	163	194
7	MUC6	FALSE	10.8949	15.7895	20.9738	257	247	267
7	MUC6	FALSE	10.6195	10.8911	19.8113	113	101	106
7	KMT2B	TRUE	19.0476	16.2745	15.2047	483	510	513
8	THRAP3	TRUE	100	100	100	57	53	54
8	MACF1	TRUE	67.0213	70.0855	63.8655	94	117	119
8	SPTA1	TRUE	29.5238	82.1918	50.4505	105	73	111
8	SPTA1	TRUE	100	100	100	84	78	99
8	FGFR2	TRUE	55.0725	57.7778	47.0588	69	45	85
8	MGMT	TRUE	57.4468	62.5	61.9048	47	40	42
8	MUC6	FALSE	20	28.5714	17.6471	20	14	17
8	MUC6	FALSE	0	28.7234	25.3659	0	188	205
8	MUC6	FALSE	10.7623	0	9.27835	223	0	194
8	MUC6	FALSE	0	0	10.7143	0	0	196
8	MUC6	FALSE	29.4118	27	28.0899	85	100	89
8	MUC6	FALSE	30.7692	29.1262	28.4314	91	103	102
8	MUC6	FALSE	32.967	23.4694	29	94	98	100
8	MUC6	FALSE	35.2941	27.2727	28.5714	102	99	105
8	MUC6	FALSE	39.2523	38.5542	39.7727	107	83	88
8	MUC6	FALSE	43.4783	37.3333	36.9863	92	75	73
8	MUC6	FALSE	43.4783	38.6667	39.726	92	75	73
8	MUC6	FALSE	37.5	28.7879	35.9375	64	66	64
8	MUC6	FALSE	37.0968	28.3582	33.3333	62	67	63
8	MUC6	FALSE	40.7407	26.4706	32.8125	54	68	64
8	MUC6	FALSE	24	25.7576	26.7857	50	66	56
8	MUC6	FALSE	18.3673	22.5806	21.8182	49	62	55
8	MUC6	FALSE	15.6863	20	21.8182	51	65	55
8	MUC6	FALSE	22.9508	25.3968	26.2295	61	63	61
8	MUC6	FALSE	20.6349	27.1429	21.0526	63	70	57
8	MUC6	FALSE	20.9677	28.169	21.0526	62	71	57
8	MUC6	FALSE	25	23.9437	29.6875	80	73	64
8	MUC6	FALSE	22.0779	26.5625	24.5902	81	73	67
8	MUC6	FALSE	0	8.24742	0	0	97	0
8	MUC6	FALSE	0	14.433	0	0	97	0
8	MUC6	FALSE	0	8.43373	8.69565	0	83	92
8	MUC6	FALSE	100	89.7727	87.5	99	88	88
8	MUC6	FALSE	0	8.33333	12.6126	0	108	111
8	MUC6	FALSE	100	100	100	31	35	27
8	MUC6	FALSE	27.4725	35.3535	34.7826	91	99	92
8	ATM	TRUE	100	100	100	23	30	21
8	ATF7IP	TRUE	100	100	100	22	21	25
8	ATF7IP	TRUE	35.9712	0	51.5789	139	0	95
8	ARID2	TRUE	69.697	70.5128	76.5625	66	78	64
8	LATS2	TRUE	100	100	100	52	85	35
8	BRCA2	TRUE	59.6154	67.6471	52.2388	52	68	67
8	BRCA2	TRUE	71.6667	81.25	36.3636	60	48	44
8	BRCA2	TRUE	100	100	100	12	14	12
8	DACH1	TRUE	0	0	100	0	0	2
8	CHD8	TRUE	34.2105	38.5965	32.8767	76	57	73
8	FOXA1	TRUE	100	100	100	45	54	47
8	ATXN3	TRUE	36.8421	35.9375	22.2222	57	64	45
8	ATXN3	TRUE	27.2727	26.4706	0	55	34	0
8	ATXN3	TRUE	13.5135	21.4286	0	37	28	0
8	ATXN3	TRUE	0	17.3913	0	0	23	0
8	ATXN3	TRUE	44.1176	47.8261	32.1429	34	46	56
8	TRAF3	TRUE	0	54.5455	57.1429	0	11	7
8	MGA	TRUE	100	99.2366	100	109	131	78
8	ZFHX3	TRUE	71.4286	73.6842	68.4211	14	19	19
8	ZFHX3	TRUE	29.0698	27.7108	30.8511	86	83	94
8	ZFHX3	TRUE	66.2338	57.8947	68.4211	77	57	76
8	TP53	TRUE	100	100	100	62	67	63
8	BRCA1	TRUE	98.5507	100	100	69	96	47
8	BRCA1	TRUE	100	100	98.9796	93	136	98
8	BRCA1	TRUE	100	100	100	27	21	23
8	KANSL1	TRUE	100	100	100	28	26	26
8	AXIN2	TRUE	96.9697	100	100	33	29	43
8	PRKAR1A	TRUE	71.9512	63.3803	60	82	71	105
8	SETBP1	TRUE	33.3333	46.7532	36.3636	102	77	88
8	SMAD4	TRUE	21.7391	50	43.4783	23	12	23
8	POLRMT	TRUE	100	100	100	8	18	28
8	POLRMT	TRUE	54.1667	53.3333	44.8276	24	30	29
8	CACNA1A	TRUE	61.5385	70	75	13	10	4
8	PIK3R2	TRUE	100	100	100	15	7	9
8	PIK3R2	TRUE	100	100	100	31	27	34
8	CEBPA	TRUE	81.25	60	85.7143	16	10	7
8	GRIN2D	TRUE	51.1628	42.4242	60.4651	43	33	43
8	APOB	TRUE	78.9474	66.25	67.2727	76	80	55
8	APOB	TRUE	100	100	100	116	99	78
8	APOB	TRUE	0	28	25	0	25	20
8	APOB	TRUE	100	100	100	17	21	26
8	ALK	TRUE	33.3333	30.6452	51.6129	66	62	62
8	ALK	TRUE	29.2135	22.3684	54.1176	89	76	85
8	ALK	TRUE	30.303	31.5789	46.1538	33	19	26
8	ALK	TRUE	100	100	100	32	23	17
8	MSH2	TRUE	98.9796	98.0198	100	98	101	73
8	PMS1	TRUE	0	44.4444	0	0	9	0
8	CASP8	TRUE	100	100	100	17	15	8
8	KIF1A	TRUE	40.3846	66.6667	75.7576	56	60	66
8	ZNF133	TRUE	100	100	100	100	71	108
8	ASXL1	TRUE	37.5	61.1111	32	24	36	25
8	ASXL1	TRUE	100	100	100	74	55	71
8	PLCG1	TRUE	100	100	100	40	13	34
8	PLCG1	TRUE	100	100	100	20	3	11
8	LZTR1	TRUE	35.7895	48.4375	32.9412	95	64	85
8	LZTR1	TRUE	44.4444	52.9412	34.0909	54	34	44
8	LZTR1	TRUE	44.4444	51.4286	34.0909	54	35	44
8	MYH9	TRUE	46.2963	40.7407	52.5424	54	54	59
8	PLXNB2	TRUE	50.7937	54.0541	44.4444	63	74	63
8	PLXNB2	TRUE	100	100	100	20	19	19
8	MLH1	TRUE	31.1321	22.6804	30.5263	106	97	95
8	SETD2	TRUE	51.7241	53.75	41.3333	87	80	75
8	POLQ	TRUE	100	100	100	46	53	27
8	POLQ	TRUE	100	100	100	45	48	47
8	POLQ	TRUE	80	71.1111	61.1111	25	45	36
8	POLQ	TRUE	100	100	100	75	101	59
8	ATR	TRUE	52.5424	70	63.2653	59	50	49
8	WHSC1	TRUE	100	100	100	75	99	61
8	TET2	TRUE	55.102	54.2373	63.6364	49	59	55
8	TET2	TRUE	56.4103	55.3191	47.0588	39	47	34
8	FAT1	TRUE	33.3333	47.9452	43.038	81	73	79
8	FAT1	TRUE	45.7143	50.5376	60.9756	70	93	82
8	FAT1	TRUE	52.1739	25.641	45.7143	46	39	35
8	FAT1	TRUE	56.9892	48	50.6024	93	75	83
8	IL7R	TRUE	98.7179	100	100	78	91	60
8	IL7R	TRUE	100	100	100	52	52	44
8	IL7R	TRUE	75.8621	85.2941	81.8182	29	34	11
8	MAP3K1	TRUE	0	10	0	0	120	0
8	MSH3	TRUE	100	100	100	24	33	23
8	MSH3	TRUE	100	100	100	15	23	21
8	APC	TRUE	100	100	100	20	32	21
8	FOXQ1	TRUE	100	100	100	26	38	36
8	FOXQ1	TRUE	100	100	100	12	36	31
8	FOXQ1	TRUE	100	100	100	12	36	28
8	FOXQ1	TRUE	50.7463	45.7831	34.0909	67	83	44
8	HIST1H1C	TRUE	52.5	56.3636	52.9412	40	55	34
8	HLA-A	FALSE	100	100	100	36	36	28
8	HLA-A	FALSE	43.6975	33.7748	50	119	151	96
8	HLA-A	FALSE	100	100	100	108	152	90
8	HLA-A	FALSE	45.7944	34.7222	52.3256	107	144	86
8	HLA-A	FALSE	53.5354	66.6667	46.0674	99	132	89
8	HLA-A	FALSE	53.0612	65.8915	43.956	98	129	91
8	HLA-A	FALSE	48.8372	63.9344	34.1176	86	122	85
8	HLA-A	FALSE	56.5217	50.9804	48.8889	46	51	45
8	HLA-A	FALSE	44.3038	58.0645	43.8356	79	93	73
8	HLA-B	FALSE	61.4035	60.8696	60.4167	57	46	48
8	HLA-B	FALSE	42.4242	64.7887	52.809	99	142	89
8	HLA-B	FALSE	41.6667	41.1765	42.1053	36	34	38
8	HLA-B	FALSE	48.3333	50.9434	58.6207	60	53	29
8	HLA-B	FALSE	50	57.1429	62.8571	52	35	35
8	HLA-B	FALSE	39.2157	66.6667	57.1429	51	39	28
8	HLA-B	FALSE	42.5532	65.8537	61.2903	47	41	31
8	CDKN1A	TRUE	37.2093	75.4717	49.2308	86	106	65
8	MAP3K4	TRUE	100	100	100	44	23	42
8	MET	TRUE	31.5789	30.137	24.359	76	73	78
8	KMT2C	TRUE	32.4324	23.8095	15.7895	37	42	38
8	CNBD1	TRUE	100	100	100	25	20	16
8	PTPRD	TRUE	69.6429	45.2381	75	56	42	52
8	PTPRD	TRUE	35.8974	44.186	34.9206	78	43	63
8	PAX5	TRUE	100	100	100	13	7	17
8	PTPDC1	TRUE	88.8889	32	100	45	50	37
8	PTCH1	TRUE	71.7949	40.3846	100	39	52	33
8	PTCH1	TRUE	0	14.2857	0	0	56	0
8	TSC1	TRUE	33.3333	100	0	9	11	0
8	DMD	TRUE	100	100	100	87	89	71
8	DMD	TRUE	47.619	54.5455	41.9355	21	22	31
8	DMD	TRUE	100	100	100	23	20	15
8	HUWE1	TRUE	100	100	100	47	48	35
8	AR	TRUE	0	0	51.3514	0	0	37
8	ATRX	TRUE	64.2857	62.2642	70.5882	84	106	85
8	FLNA	TRUE	0	24.2718	0	0	103	0

## Sheet: Supplementary Table 4B
Supplementary Table 4B. Related to Fig 2B. Cluster Identification of Multiple Set 2
cluster	gene	is.driver	SNU3380.vaf	SNU3393.vaf	SNU3380.depth	SNU3393.depth
1	FLT3	TRUE	100	100	119	108
1	ERBB2	TRUE	99.7963	100	491	485
1	RNF43	TRUE	100	100	455	428
1	APOB	TRUE	100	100	115	108
1	POLQ	TRUE	100	100	116	145
1	WHSC1	TRUE	100	99.3671	134	158
2	NOTCH2	TRUE	51.1111	41.7197	450	314
2	MUC6	FALSE	30.9859	23.8095	142	126
2	MUC6	FALSE	31.8519	36.25	135	160
2	MEN1	TRUE	43.0556	50.2262	216	221
2	INPPL1	TRUE	53.8462	40.9091	221	198
2	CHD4	TRUE	43.3428	45.7627	353	354
2	ERBB3	TRUE	59.3939	61.6352	165	159
2	POLE	TRUE	36.5854	36.1905	123	105
2	ATXN3	TRUE	31.1594	32.6797	138	153
2	ZFHX3	TRUE	58.0153	41.2844	131	218
2	APOB	TRUE	74.1071	68.8525	112	122
2	APOB	TRUE	30.6667	45.4545	150	165
2	PMS2	TRUE	39.196	50.2591	199	193
2	KMT2C	TRUE	39.1061	29.0323	179	155
2	KMT2C	TRUE	23.4973	35.6688	183	157
3	MUC6	FALSE	16.8224	24	107	100
3	MUC6	FALSE	19.4245	13.75	139	160
3	MUC6	FALSE	18.7097	21.6216	155	185
3	HLA-B	FALSE	26.1905	21.1009	126	109
3	CDKN1A	TRUE	18.617	26.738	188	187
3	SOX17	TRUE	16.5138	25.9615	109	104
4	THRAP3	TRUE	100	100	44	62
4	MACF1	TRUE	71.7949	49.0385	78	104
4	MACF1	TRUE	64.6154	55.9633	65	109
4	MACF1	TRUE	23.4043	50	47	84
4	MACF1	TRUE	71.4286	66.6667	14	27
4	MACF1	TRUE	65.9574	56	47	50
4	MACF1	TRUE	100	100	15	16
4	MACF1	TRUE	100	100	37	35
4	JAK1	TRUE	36.3636	50	11	10
4	NOTCH2	TRUE	50	45.1613	34	31
4	RIT1	TRUE	100	100	106	91
4	SPTA1	TRUE	100	100	61	80
4	MGMT	TRUE	64.8148	48.2759	54	58
4	MUC6	FALSE	0	8.33333	0	84
4	MUC6	FALSE	10.8333	16.4557	120	79
4	MUC6	FALSE	16.1905	17.7778	105	90
4	MUC6	FALSE	17.2727	25.7732	110	97
4	MUC6	FALSE	18.6567	0	134	0
4	MUC6	FALSE	0	9.6	0	125
4	MUC6	FALSE	23.8636	0	176	0
4	MUC6	FALSE	51.634	39.0625	153	64
4	MUC6	FALSE	26.4151	0	159	0
4	MUC6	FALSE	13.8728	0	173	0
4	MUC6	FALSE	25.5814	12.5	43	56
4	MUC6	FALSE	24	15	50	60
4	MUC6	FALSE	23.4043	15.873	49	63
4	MUC6	FALSE	22.449	21.3115	49	61
4	MUC6	FALSE	28.2609	43.1818	46	44
4	MUC6	FALSE	27.027	42.1053	37	38
4	MUC6	FALSE	29.7297	43.9024	37	41
4	MUC6	FALSE	27.7778	34.2857	36	35
4	MUC6	FALSE	24.2424	31.4286	33	35
4	MUC6	FALSE	27.5862	30.5556	29	36
4	MUC6	FALSE	22.2222	18.5185	27	27
4	MUC6	FALSE	23.0769	16	26	25
4	MUC6	FALSE	16.6667	16	24	25
4	MUC6	FALSE	20	13.7931	25	29
4	MUC6	FALSE	25.9259	25	27	28
4	MUC6	FALSE	22.2222	25	27	28
4	MUC6	FALSE	32.2581	37.037	31	27
4	MUC6	FALSE	34.375	37.037	32	27
4	MUC6	FALSE	100	100	47	43
4	MUC6	FALSE	94.7368	95.8333	19	24
4	INPPL1	TRUE	64.4444	42.5926	45	54
4	INPPL1	TRUE	55.6452	55.6701	124	97
4	ATM	TRUE	100	100	58	46
4	ATF7IP	TRUE	66.6667	53.6585	45	41
4	ATF7IP	TRUE	66	42.8571	50	77
4	LATS2	TRUE	100	100	44	38
4	LATS2	TRUE	52.9412	21.7391	17	23
4	BRCA2	TRUE	100	100	10	13
4	CHD8	TRUE	100	100	58	47
4	FOXA1	TRUE	76.3441	67.6768	93	99
4	ATXN3	TRUE	33.871	26.7606	62	71
4	ATXN3	TRUE	0	12.5	0	24
4	ATXN3	TRUE	28	34.6154	50	52
4	TRAF3	TRUE	100	100	7	6
4	MGA	TRUE	100	100	93	106
4	CDH1	TRUE	0	27.7778	0	72
4	CDH1	TRUE	40	31.25	15	32
4	ZFHX3	TRUE	0	35	0	20
4	ZFHX3	TRUE	66.6667	16.6667	6	12
4	ZFHX3	TRUE	65.0794	50	63	66
4	ZFHX3	TRUE	47.0588	54.1667	68	48
4	TP53	TRUE	100	100	4	14
4	NF1	TRUE	98.2759	100	58	59
4	KANSL1	TRUE	100	100	24	34
4	AXIN2	TRUE	100	100	9	5
4	SETBP1	TRUE	100	100	53	47
4	POLRMT	TRUE	27.7778	71.4286	18	14
4	PIK3R2	TRUE	100	100	8	2
4	PIK3R2	TRUE	100	100	8	10
4	ERCC2	TRUE	35.1351	46.988	74	83
4	APOB	TRUE	28.7356	36.3636	87	66
4	APOB	TRUE	100	100	21	14
4	ALK	TRUE	35.4839	33.3333	31	39
4	ALK	TRUE	35.8491	23.1884	53	69
4	ALK	TRUE	100	100	77	67
4	ALK	TRUE	0	33.3333	0	9
4	ALK	TRUE	100	100	12	7
4	ALK	TRUE	60.2151	56.6038	93	106
4	MSH2	TRUE	100	100	83	70
4	CASP8	TRUE	61.5385	68.0851	39	47
4	KIF1A	TRUE	40.8163	50	51	71
4	PLCB4	TRUE	35.4545	43.662	110	71
4	ZNF133	TRUE	100	100	37	18
4	ASXL1	TRUE	100	100	26	23
4	PLCG1	TRUE	100	100	17	9
4	MYH9	TRUE	100	100	88	74
4	PLXNB2	TRUE	46.3918	47.6923	97	65
4	PLXNB2	TRUE	55.1724	66.6667	29	33
4	SETD2	TRUE	100	100	45	50
4	POLQ	TRUE	100	100	54	63
4	POLQ	TRUE	100	100	67	56
4	MECOM	TRUE	29.4118	45.6522	34	46
4	PDGFRA	TRUE	60	46.988	95	83
4	TET2	TRUE	29.2929	51.5625	99	64
4	MSH3	TRUE	100	100	20	26
4	MSH3	TRUE	100	100	95	88
4	APC	TRUE	100	100	50	40
4	FOXQ1	TRUE	40.7407	20.6897	27	29
4	FOXQ1	TRUE	100	100	20	31
4	HIST1H1C	TRUE	31.9444	25.3521	72	71
4	HIST1H1C	TRUE	100	100	27	16
4	HLA-A	FALSE	100	100	5	16
4	HLA-A	FALSE	26.4151	16.9231	53	65
4	HLA-A	FALSE	25.4545	17.1875	55	64
4	HLA-A	FALSE	30.4348	43.75	46	48
4	HLA-A	FALSE	100	100	45	47
4	HLA-A	FALSE	65.1163	55.814	43	43
4	HLA-A	FALSE	66.6667	53.4884	45	43
4	HLA-A	FALSE	32.5	42.8571	40	42
4	HLA-A	FALSE	100	100	36	39
4	HLA-A	FALSE	29.7297	44.4444	37	36
4	HLA-A	FALSE	71.4286	50	35	34
4	HLA-A	FALSE	70.5882	50	34	34
4	HLA-A	FALSE	79.1667	66.6667	24	39
4	HLA-A	FALSE	55.5556	28.5714	9	14
4	HLA-A	FALSE	96.875	100	32	42
4	HLA-A	FALSE	41.1765	25.7143	34	35
4	HLA-B	FALSE	17.0213	38.1818	47	55
4	HLA-B	FALSE	25.2874	21.978	87	91
4	HLA-B	FALSE	21.2121	14.2857	33	28
4	HLA-B	FALSE	26.9231	35	26	20
4	HLA-B	FALSE	41.9355	12.9032	31	31
4	HLA-B	FALSE	29.7297	12.5	37	40
4	HLA-B	FALSE	29.7297	12.1951	37	41
4	MAP3K4	TRUE	100	100	10	32
4	PMS2	TRUE	48.7805	44.4444	82	81
4	EGFR	TRUE	100	100	31	31
4	PIK3CG	TRUE	100	100	91	77
4	MET	TRUE	41.3793	54.023	87	87
4	MET	TRUE	54.0984	53.5714	61	56
4	KMT2C	TRUE	0	16.3462	0	104
4	KMT2C	TRUE	68.5714	75	70	48
4	CNBD1	TRUE	100	100	33	34
4	PAX5	TRUE	100	100	9	13
4	PTCH1	TRUE	53.5714	65.4545	28	55
4	PTCH1	TRUE	55.1724	63.4615	29	52
4	PTCH1	TRUE	78.2609	79.1667	46	48
4	COL5A1	TRUE	72	77.0492	75	61
4	NOTCH1	TRUE	19.1489	26.0274	94	146
4	DMD	TRUE	100	100	70	72
4	DMD	TRUE	100	100	105	69
4	DMD	TRUE	28	50	25	14
4	RBM10	TRUE	31.7308	0	104	0
4	HUWE1	TRUE	100	100	30	44
4	ATRX	TRUE	40.8163	24.7788	98	113

## Sheet: Supplementary Table 4C
Supplementary Table 4C. Related to Fig 2C. Cluster Identification of Multiple Set 3
cluster	gene	is.driver	SNU3698A.vaf	SNU3698B.vaf	SNU3698C.vaf	SNU3705.vaf	SNU3716.vaf	SNU3730.vaf	SNU3698A.depth	SNU3698B.depth	SNU3698C.depth	SNU3705.depth	SNU3716.depth	SNU3730.depth
1	NOTCH2	TRUE	59.375	71.4286	69.697	66.6667	52	70	320	320	320	320	320	320
2	THRAP3	TRUE	100	100	100	100	100	100	701	701	701	701	701	701
2	MACF1	TRUE	100	100	100	100	100	100	170	170	170	170	170	170
2	RIT1	TRUE	100	100	100	100	99.5935	100	3059	3059	3059	3059	3059	3059
2	SPTA1	TRUE	100	100	100	100	100	100	826	826	826	826	826	826
2	SMC3	TRUE	100	100	100	100	100	100	411	411	411	411	411	411
2	TCF7L2	TRUE	100	100	100	100	100	99.3789	1033	1033	1033	1033	1033	1033
2	MEN1	TRUE	100	100	100	100	99.3631	100	2173	2173	2173	2173	2173	2173
2	ATM	TRUE	100	100	100	100	100	100	355	355	355	355	355	355
2	LATS2	TRUE	100	100	100	100	100	100	755	755	755	755	755	755
2	BRCA2	TRUE	100	100	100	100	100	100	116	116	116	116	116	116
2	FOXA1	TRUE	100	100	100	100	100	100	1167	1167	1167	1167	1167	1167
2	ATXN3	TRUE	100	97.9592	100	97.8723	100	100	786	786	786	786	786	786
2	ATXN3	TRUE	100	100	100	100	100	100	148	148	148	148	148	148
2	ATXN3	TRUE	100	100	100	100	100	100	237	237	237	237	237	237
2	ATXN3	TRUE	100	100	100	100	100	100	1449	1449	1449	1449	1449	1449
2	ATXN3	TRUE	100	100	100	100	100	100	665	665	665	665	665	665
2	MGA	TRUE	100	100	100	100	100	100	1143	1143	1143	1143	1143	1143
2	TP53	TRUE	100	100	100	100	100	100	972	972	972	972	972	972
2	ERBB2	TRUE	100	100	100	99.9205	100	100	8618	8618	8618	8618	8618	8618
2	KANSL1	TRUE	100	100	100	100	100	100	352	352	352	352	352	352
2	RNF43	TRUE	96	100	100	100	98.7952	100	886	886	886	886	886	886
2	RNF43	TRUE	100	100	100	100	100	100	1382	1382	1382	1382	1382	1382
2	AXIN2	TRUE	100	100	100	100	100	100	528	528	528	528	528	528
2	SETBP1	TRUE	100	100	100	100	100	100	3305	3305	3305	3305	3305	3305
2	SETBP1	TRUE	100	100	100	100	100	100	3116	3116	3116	3116	3116	3116
2	SETBP1	TRUE	100	100	100	100	100	100	739	739	739	739	739	739
2	SMAD4	TRUE	100	100	100	100	100	100	118	118	118	118	118	118
2	PIK3R2	TRUE	100	100	100	91.3043	100	100	220	220	220	220	220	220
2	PIK3R2	TRUE	100	100	100	100	100	100	598	598	598	598	598	598
2	APOB	TRUE	100	100	100	100	100	100	1396	1396	1396	1396	1396	1396
2	ALK	TRUE	100	100	100	100	100	100	652	652	652	652	652	652
2	ALK	TRUE	100	100	100	100	100	100	798	798	798	798	798	798
2	ALK	TRUE	100	100	100	100	100	100	1365	1365	1365	1365	1365	1365
2	ALK	TRUE	100	100	100	100	100	100	188	188	188	188	188	188
2	ALK	TRUE	100	100	100	100	100	100	164	164	164	164	164	164
2	MSH2	TRUE	100	100	100	100	100	100	661	661	661	661	661	661
2	SF3B1	TRUE	100	100	100	100	100	100	1003	1003	1003	1003	1003	1003
2	CASP8	TRUE	100	100	100	100	100	100	234	234	234	234	234	234
2	PLCB4	TRUE	100	100	100	100	100	100	566	566	566	566	566	566
2	ZNF133	TRUE	100	100	100	100	100	100	862	862	862	862	862	862
2	ASXL1	TRUE	100	100	100	100	100	100	578	578	578	578	578	578
2	PLCG1	TRUE	100	100	100	100	100	100	229	229	229	229	229	229
2	LZTR1	TRUE	100	100	100	100	100	100	712	712	712	712	712	712
2	MYH9	TRUE	100	100	100	100	100	100	597	597	597	597	597	597
2	MYH9	TRUE	100	100	100	98.0952	98.9899	100	857	857	857	857	857	857
2	PLXNB2	TRUE	100	100	100	100	100	100	397	397	397	397	397	397
2	SETD2	TRUE	100	100	100	100	100	100	824	824	824	824	824	824
2	POLQ	TRUE	100	100	100	100	100	100	597	597	597	597	597	597
2	POLQ	TRUE	100	100	100	100	100	100	2406	2406	2406	2406	2406	2406
2	POLQ	TRUE	100	100	100	100	100	100	741	741	741	741	741	741
2	POLQ	TRUE	100	100	100	100	100	100	1518	1518	1518	1518	1518	1518
2	ATR	TRUE	100	100	100	100	100	100	628	628	628	628	628	628
2	WHSC1	TRUE	100	100	100	100	100	100	1568	1568	1568	1568	1568	1568
2	FAT1	TRUE	100	100	100	100	99.3464	100	1449	1449	1449	1449	1449	1449
2	FAT1	TRUE	100	98.5612	99.115	100	100	100	1486	1486	1486	1486	1486	1486
2	FAT1	TRUE	98.913	100	100	100	96.875	100	693	693	693	693	693	693
2	FAT1	TRUE	98.4848	100	100	100	100	98.5915	625	625	625	625	625	625
2	FAT1	TRUE	100	100	100	100	100	100	794	794	794	794	794	794
2	FAT1	TRUE	100	100	100	100	100	100	1750	1750	1750	1750	1750	1750
2	IL7R	TRUE	100	100	100	100	100	100	349	349	349	349	349	349
2	IL7R	TRUE	100	100	100	100	100	100	291	291	291	291	291	291
2	MSH3	TRUE	100	100	100	100	100	100	341	341	341	341	341	341
2	MSH3	TRUE	100	100	100	100	99.0826	100	1577	1577	1577	1577	1577	1577
2	APC	TRUE	100	100	100	100	100	100	412	412	412	412	412	412
2	FOXQ1	TRUE	100	100	100	100	100	100	873	873	873	873	873	873
2	HIST1H1C	TRUE	100	100	100	100	100	100	871	871	871	871	871	871
2	HLA-A	TRUE	100	100	100	100	100	97.6471	849	849	849	849	849	849
2	HLA-A	TRUE	93.3333	96.3855	100	86.3636	100	88	827	827	827	827	827	827
2	HLA-A	TRUE	92.1569	98.7342	100	90.625	100	98.4615	773	773	773	773	773	773
2	HLA-A	TRUE	100	100	100	100	100	96.6667	766	766	766	766	766	766
2	HLA-A	TRUE	100	100	100	100	100	100	812	812	812	812	812	812
2	HLA-B	TRUE	100	100	100	100	100	100	344	344	344	344	344	344
2	HLA-B	TRUE	100	100	100	100	100	100	360	360	360	360	360	360
2	HLA-B	TRUE	100	100	100	100	100	100	363	363	363	363	363	363
2	HLA-B	TRUE	100	100	100	100	100	100	363	363	363	363	363	363
2	HLA-B	TRUE	100	100	100	100	100	100	367	367	367	367	367	367
2	HLA-B	TRUE	100	100	100	100	100	100	396	396	396	396	396	396
2	HLA-B	TRUE	100	100	100	100	100	100	428	428	428	428	428	428
2	HLA-B	TRUE	100	100	100	100	100	100	452	452	452	452	452	452
2	LATS1	TRUE	100	100	100	98.1481	100	100	627	627	627	627	627	627
2	MAP3K4	TRUE	100	100	100	100	100	100	401	401	401	401	401	401
2	PMS2	TRUE	100	100	100	100	100	100	797	797	797	797	797	797
2	EGFR	TRUE	100	100	100	100	100	100	584	584	584	584	584	584
2	PIK3CG	TRUE	99.1379	100	100	100	97.7528	100	1036	1036	1036	1036	1036	1036
2	MET	TRUE	100	100	100	100	100	100	922	922	922	922	922	922
2	KMT2C	TRUE	100	100	100	100	100	100	611	611	611	611	611	611
2	CNBD1	TRUE	100	100	100	100	100	100	348	348	348	348	348	348
2	PAX5	TRUE	100	95	100	100	100	100	266	266	266	266	266	266
2	PTPDC1	TRUE	100	100	100	100	100	100	526	526	526	526	526	526
2	DMD	TRUE	100	100	100	96.2264	100	100	665	665	665	665	665	665
2	DMD	TRUE	100	100	100	100	100	100	982	982	982	982	982	982
2	DMD	TRUE	100	100	100	100	100	100	165	165	165	165	165	165
2	HUWE1	TRUE	100	100	100	100	100	100	710	710	710	710	710	710
3	H3F3C	TRUE	71.4286	81.0945	77.0115	80.6897	79.3478	80.2956	2007	2007	2007	2007	2007	2007
3	POLE	TRUE	80.1653	82.7869	63.2184	80	75.7009	79.8701	1091	1091	1091	1091	1091	1091
3	IDH2	TRUE	74.7253	77.2727	75	59.5745	72.5275	78.4091	1138	1138	1138	1138	1138	1138
3	ZFHX3	TRUE	79.4872	77.551	86.3636	59.0909	75.9259	79.2453	710	710	710	710	710	710
3	PIK3CA	TRUE	64.2857	75	71.4286	76.1905	65.2174	91.1765	491	491	491	491	491	491
3	IL7R	TRUE	87.0175	74.3945	71.3208	74.6377	76.1682	74.5318	2034	2034	2034	2034	2034	2034
3	MSH3	TRUE	71.7949	78.9474	78.125	75	76.7857	88.4615	697	697	697	697	697	697
3	NSD1	TRUE	71.4286	87.0968	57.1429	70.5882	77.7778	87.5	559	559	559	559	559	559
3	NSD1	TRUE	79.2453	79.7101	77.3585	87.0968	72.4138	78.8732	696	696	696	696	696	696
4	SPTA1	TRUE	63.9344	50	59.5745	52.381	60	83.7209	580	580	580	580	580	580
4	NUP93	TRUE	69.5652	70.5882	73.3333	39.3939	68.5185	80	538	538	538	538	538	538
4	ZFHX3	TRUE	75.1773	74.5455	67.0968	57.2816	68.8525	67.1875	1170	1170	1170	1170	1170	1170
4	FOXQ1	TRUE	69.3878	57.1429	60.7143	52.1739	59.375	82.6923	570	570	570	570	570	570
4	FOXQ1	TRUE	64.8649	57.1429	54.7619	51.9231	60	69.5652	461	461	461	461	461	461
4	FOXQ1	TRUE	63.8889	56.1404	53.6585	51.0204	59.5745	66.6667	449	449	449	449	449	449
5	IRF6	TRUE	52.9412	73.5849	60	42.623	75.5102	60.3175	879	879	879	879	879	879
5	ATF7IP	TRUE	60.3175	64.0625	51.0204	64	63.4146	50.8772	540	540	540	540	540	540
5	CACNA1A	TRUE	58.3333	50	41.6667	44.8276	62.1622	40.9091	486	486	486	486	486	486
5	CACNA1A	TRUE	61.2245	73.8636	36.4103	36.747	53.5294	42.7136	1439	1439	1439	1439	1439	1439
5	CACNA1A	TRUE	56.25	60.6061	29.2308	31.4286	52.7778	39.6552	688	688	688	688	688	688
5	APOB	TRUE	51.2195	59.4828	42.1875	54.6875	65.2778	56.4103	759	759	759	759	759	759
5	APOB	TRUE	55.0847	67.1533	36.6667	38.5321	57.5758	58.4	1672	1672	1672	1672	1672	1672
6	ATF7IP	TRUE	47.3684	53.7313	50.9091	53.125	44.4444	57.3333	686	686	686	686	686	686
6	POLRMT	TRUE	27.027	62.5	31.4286	40.4255	42.8571	48.1481	408	408	408	408	408	408
6	APOB	TRUE	35.3846	43.2432	50	54.0984	45.2381	46.7742	791	791	791	791	791	791
6	HIST1H1C	TRUE	37.037	55.5556	59.2593	32.3529	64.1026	48.3333	570	570	570	570	570	570
6	KMT2C	TRUE	35.1351	50.641	51.1111	53.4247	50.5495	61.6667	1781	1781	1781	1781	1781	1781
7	POLRMT	TRUE	57.5758	26.4706	45.5882	43.4211	44.4444	50	629	629	629	629	629	629
7	APOB	TRUE	69.5652	47.0588	40	35.7143	36.8421	71.4286	272	272	272	272	272	272
7	PLCG1	TRUE	57.5	32.6087	58.1081	53.7313	34.2105	54.5455	611	611	611	611	611	611
7	HLA-B	TRUE	55.1724	31.0345	45.7627	56.25	30.303	51.9231	567	567	567	567	567	567
8	KMT2B	TRUE	31.0345	32.5967	34.1584	30.0518	31.9277	39.1304	1755	1755	1755	1755	1755	1755
8	ASXL2	TRUE	44.4444	45.8333	48	15.1515	29.4118	31.25	416	416	416	416	416	416
8	MSH6	TRUE	26.0417	40	36.1111	23.622	31.3131	45.1327	1145	1145	1145	1145	1145	1145
8	HLA-B	TRUE	41.1765	49.4253	41.4286	40.4762	34.2857	43.2836	780	780	780	780	780	780
8	HLA-B	TRUE	44.5783	43.3071	36.8932	40.5941	24.5283	34.1463	1208	1208	1208	1208	1208	1208
8	CDKN1A	TRUE	43.0769	46.5587	38.3562	44.5545	40.7407	40.404	1764	1764	1764	1764	1764	1764
9	SPTA1	TRUE	28.125	29.6296	32	37.2093	27.6596	30.303	1508	1508	1508	1508	1508	1508
9	SPTA1	TRUE	52.7027	28.7879	31.3433	45.283	44.4444	24.1935	1638	1638	1638	1638	1638	1638
9	SPTA1	TRUE	41.4286	35.5932	22.449	45.098	26.8657	32.9268	1400	1400	1400	1400	1400	1400
9	BTG2	TRUE	36.7347	23.913	38.2979	52.9412	42.5	23.0769	543	543	543	543	543	543
9	MUC6	TRUE	24.4186	29.8851	25.8824	31.3953	22.9167	30.6818	1109	1109	1109	1109	1109	1109
9	MUC6	TRUE	27.907	31.8681	27.1739	29.5455	25.7732	32.9787	1124	1124	1124	1124	1124	1124
9	MUC6	TRUE	27.3684	34.375	30.3371	31.0345	26.6667	32.9545	1149	1149	1149	1149	1149	1149
9	ZFHX3	TRUE	28.75	29.6552	38.3234	47.2222	21.875	24.4094	1634	1634	1634	1634	1634	1634
9	MLH1	TRUE	30.3371	24.2718	23.9437	42.4658	20.6897	19.6078	954	954	954	954	954	954
9	SETD2	TRUE	22.8346	30.1471	26	45.6522	30.6122	24.2647	961	961	961	961	961	961
10	MUC6	TRUE	17.5325	23.9264	14.9733	10.4575	15.3527	14.7541	2334	2334	2334	2334	2334	2334
10	MUC6	TRUE	6.28571	19.0476	18.5629	13.8158	11.6667	9.375	2084	2084	2084	2084	2084	2084
10	MUC6	TRUE	6.32184	18.75	21.6867	18.1818	11.1111	11.3333	2126	2126	2126	2126	2126	2126
10	MUC6	TRUE	27.7778	9.86842	28.8889	25.8427	23.5577	27.1186	2356	2356	2356	2356	2356	2356
10	MUC6	TRUE	10.0629	20.1299	12.5874	15.0602	13.5417	12.7072	2298	2298	2298	2298	2298	2298
10	CHD4	TRUE	18.9922	14.2857	17	12.069	17.6211	16.5625	4150	4150	4150	4150	4150	4150
10	POLE	TRUE	23.6486	31.9527	23.741	24.7788	21.1382	19.1358	1159	1159	1159	1159	1159	1159
10	MAP3K1	TRUE	21.4953	20.6897	23.1343	30.2632	15.0442	25.8065	1269	1269	1269	1269	1269	1269
10	MAP3K1	TRUE	25.3968	16.8675	24.7423	25.5814	22.807	20.8791	1112	1112	1112	1112	1112	1112
10	MSH3	TRUE	23.0769	15	30	28.5714	22.7273	22.7273	250	250	250	250	250	250
10	KMT2C	TRUE	27.5862	23.8636	17.9856	20	16.2162	14.0845	1947	1947	1947	1947	1947	1947
10	KMT2C	TRUE	42.8571	20	18.5185	15.3846	6.25	21.4286	299	299	299	299	299	299
