# Supplementary material for: Establishment and characterization of 24 breast cancer cell lines and 3 breast cancer organoids reveals molecular heterogeneity and drug response variability in malignant pleural effusion-derived models
Source: Breast Cancer Res. 2025 May 1;27:66. doi: 10.1186/s13058-025-02032-7 (PMC12044882; doi:10.1186/s13058-025-02032-7)
Supplement: Supplementary file 8 — Additional file 8. Table S5. Related to Fig. 3B. Pathway analysis according to transcriptomic subtypes. [file 13058_2025_2032_MOESM8_ESM.xlsx]

## Sheet: Sheet1
Supplementary Table 5. Pathway Analysis According to Transcriptomic Subtypes
term.id	term.name	adjusted.p.val	term.size	overlap	evidence	Genes_SUB1	Genes_SUB3	Genes_SUB2	Genes_SUB4
REAC:1630316	Glycosaminoglycan metabolism	0.0162733	127	VCAN|LUM|DCN|OGN|BGN|OMD|CSPG4|B3GAT2|SDC1|PRELP|CSGALNACT2|HAS2|HS2ST1|B3GNT4|CHST2|SDC2|SLC35B2|SLC35D2|ST3GAL2|HS3ST2|CHSY3|DSEL|SLC26A1|STAB2|HAS1|CHST1|BCAN|ACAN|DSE|HSPG2|CHST15|KERA|CHSY1|LYVE1|ST3GAL4|HAS3|FMOD|IDUA|XYLT1|HEXA|CHST13|HS6ST1|CSGALNACT1|B3GNT3|CD44|GPC3|PAPSS1|ST3GAL6|HEXB|SGSH|HS6ST3|HYAL3|HS3ST1|ST3GAL3|IDS|GPC2|SDC3|GPC6|GPC4|B3GNT7|CHST12|HPSE2|NCAN|GPC5|HS3ST6|EXT1|B4G…	combined
REAC:2424491	DAP12 signaling	0.00256698	358	PDGFRB|TYROBP|IL2RB|GFRA1|TREM2|RASAL3|ADCY4|PIK3CD|LCP2|ERBB2|LCK|FGF2|IRS1|PSPN|HGF|APBB1IP|PDGFRA|AGO3|PSMD11|CD86|TEK|TRAT1|PSMB3|FGF7|VWF|RET|PDE1B|CD19|MAPK3|GRIN1|RASA4|FGFR1|GRIN2C|CAMK4|RASAL2|KLRK1|RASGRP4|PEBP1|VCL|PSMD3|ADCY5|RASGRP3|LAT|PSMC1|SPTBN2|FGF10|ICOS|BRAF|CD80|NRG1|TLN1|IL2RA|IL2RG|JAK3|ARTN|RASGRF2|CD28|WDR83|PSMA7|CDKN1A|NF1|MLST8|PHLPP2|ITGB3|RASAL1|SPTBN5|SHC3|EREG|AKT3…	SUB1	PSMD11|IRS1|PSMB3|IL2RB|GFRA1|PDGFRA|ADCY4|PIK3CD|RASAL3|TYROBP|PSMD3|FGF2|MAPK3|LCK|PDGFRB|RASGRP3|APBB1IP|VWF|TREM2|LCP2|NF1|TLN1|GRIN1|VCL|PDE1B|CD86|PSMA7|TEK|CD19|RASAL2|ARTN|PSPN|GRIN2C|RASGRP1|HGF|MET|AKT3|ERBB2|PSMA6|FGF7|ITGB3|PEA15|CAMK4|PSMD14|PEBP1|NRG1|ADCY5|IL2RA|PSMC1|BTK|TRAT1|MLST8|EREG|SYNGAP1|FN1|FGF10|THEM4|ANGPT1|PHLPP2|PHLPP1|ICOS|AGO3|JAK3|RASGRP4|FYN|PSMD12|GRIN2D|PIK3R2|B…
REAC:114608	Platelet degranulation	0.000469353	130	SPARC|APOOL|PLEK|SERPING1|F13A1|PPIA|ISLR|SRGN|SELP|TTN|PROS1|FERMT3|ECM1|TGFB1|RARRES2|HGF	SUB1|SUB4	SERPING1|APOOL|PPIA|TTN|PROS1|ISLR|GAS6|SRGN|CFD|PLEK|F13A1|ALDOA|FERMT3|VWF|TGFB1|TLN1|SELP|VCL|HGF|THBS1|ITIH4|CTSW|SERPINE1|RARRES2|ABCC4|ITGB3|SERPINA3|LGALS3BP|MMRN1|TGFB2|ECM1			ECM1|A2M|IGF1|PLEK|TGFB1|F13A1|CFD|PPIA|TTN|FERMT3|CLEC3B|SRGN|APOOL|SPARC|CD36|SYTL4|RARRES2|LEFTY2|ITIH4|CTSW|VWF|TIMP3|ISLR|SELP|HGF|VEGFC|ANXA5|LHFPL2|FAM49B|MMRN1|ACTN4|TIMP1|CALM3|PHACTR2|APP|PROS1|SERPING1|CDC37L1|ITIH3|LGALS3BP|TAGLN2|STXBP2|SOD1|ITGB3|SERPINA3|F5|EGF|APOA1|FN1|VCL|SERPINF2|TGFB2|TMSB4X|FAM3C|CD63|LAMP2|CD109|ALDOA|TOR4A|GTPBP2|WDR1|FLNA|VEGFB|PFN1|AHSG|ITGA2B|PSAP
REAC:3595172	Defective CHST3 causes SEDCJD	0.000793831	7	VCAN|DCN|BGN|CSPG4	SUB3|SUB4		CSPG4|DCN|VCAN|BCAN		BGN|VCAN|DCN|CSPG4
REAC:422475	Axon guidance	1.0334e-08	555	COL6A3|PDGFRB|TYROBP|PTPRC|IL2RB|MMP2|GFRA1|COL4A1|PLXNC1|MYH11|TREM2|KIF4A|RASAL3|PIK3CD|ERBB2|MYH9|FGF2|DOK2|IRS1|TRIO|PSPN|CDK5|CSNK2B|HGF|APBB1IP|PDGFRA|MSN|SCN7A|COL6A2|EVL|PSMD11|RAC2|TEK|PSMB3|ITGA1|FGF7|COL4A2|VWF|COL6A6|MYL9|KIRREL|EFNB2|RET|SLIT3|PAK4|ROBO2|MAPK3|GRIN1|ABL2|CRMP1|TRPC6|FARP2|RASA4|FGFR1|SEMA5A|GRIN2C|RASAL2|RASGRP4|FES|MMP9|PEBP1|VCL|LAMA1|DAB1|PSMD3|RASGRP3|CD72|LAT|SD…	SUB1|SUB3|SUB4	COL6A3|MMP2|COL4A1|PSMD11|TRIO|MYH9|IRS1|PSMB3|PLXNC1|IL2RB|MYL9|GFRA1|PTPRC|PDGFRA|COL6A2|PIK3CD|RASAL3|TYROBP|RAC2|PSMD3|CDK5|FGF2|CSNK2B|EFNB2|MAPK3|ITGA1|SDC2|ROBO1|CRMP1|SEMA5A|COL4A2|PDGFRB|KIRREL|RASGRP3|FES|APBB1IP|VWF|TREM2|NF1|TLN1|GRIN1|SHANK3|VCL|ABL2|PSMA7|MYH11|TEK|RASAL2|ARHGAP39|DNM3|ARTN|LAMA1|CLTC|PSPN|GRIN2C|RASGRP1|HGF|EVL|SCN7A|MET|NCK2|ITGA10|MSN|SCN4A|ROBO2|COL6A6|ERBB2|PSM…	PDGFRB|IL2RB|COL6A3|COL4A1|MSN|PIK3CD|GFRA1|PTPRC|TYROBP|FGF2|MYH11|TREM2|COL4A2|TEK|KIRREL|HGF|COL6A2|COL6A6|RASGRF2|MMP9|ROBO2|RASAL3|RASGRP4|CSF2RB|DOK2|PSPN|APBB1IP|MYH9|PSMD10|SCN3B|PDGFRA|TRIO|CDK5|TRPC6|ITGA1|ABL2|EPHA2|SPTBN2|FGF10|RASAL2|LAMA1|CSNK2B|DOK5|PTPRA|PAK4|ERBB2|COL6A1|EFNB3|UNC5C|FGF7|MMP2|SPTBN5|FGF18|NRG1|DCX|CAMK2A|EFNA3|CACNB4|GAB2|RPS6KA3|ST8SIA2|PLXNC1|EVL|VCL|CALM3|RAP1…		COL6A3|PDGFRB|KIF4A|MYH11|ERBB2|GFRA1|PTPRC|RET|PLXNC1|SLIT3|MMP2|RASAL3|IL2RB|LAT|APBB1IP|IL2RG|FGFR1|PAK4|RASAL1|NRG2|EVL|RAC2|PSPN|RGMA|CSNK2B|TYROBP|NFASC|CDK5|ABLIM3|CNTN1|EFNB3|CD72|UNC5B|DOK2|RASA4|DPYSL5|VWF|TREM2|AGAP2|SPTBN2|RELN|FGF2|PDGFRA|GRIN1|ST8SIA4|PEBP1|FGF7|TEK|MYH14|HGF|JAK3|CACNA1C|EPHB1|SPTB|ERBB4|FARP2|NRG4|SCN7A|IRS1|PSMD8|CACNB4|RND1|ABLIM1|KSR1|GRIN2C|NRP2|TRPC6|EFNB2|WD…
REAC:5663220	RHO GTPases Activate Formins	0.010593	116	BUB1B|BUB1|NDC80|KIF2C|CENPF|CENPI|EVL|SPC25|CENPN|FMNL1|AURKB|NUF2|CDCA8|PMF1|BIRC5|PLK1|RCC2|DIAPH3|SKA1|CDC20|DSN1|MAD2L1|CENPH|SPDL1|PPP2R5D|CENPA|DIAPH1|ITGB3BP|ZWINT|CENPP|CENPQ|INCENP|SKA2|CENPM|MKL1|SPC24|PPP2R5C|CENPK|DVL2|ITGB1|FMNL3|RNASE1|PFN2|ACTB|NUP160|RHOB|SRF|CLASP2|NUP37|PPP2R1B|PPP2R5B|ERCC6L|NUP98|CKAP5|ZWILCH|NUP107|PPP2CB|KIF18A|MAD1L1|ACTG1|NDE1|XPO1|KNTC1|SRC|RHOA|MIS12|PF…	SUB3|SUB2|SUB4		SPC25|DSN1|NUF2|BUB1|BUB1B|EVL|KIF2C|MKL1|MAD2L1|CENPM|CENPN|PLK1|SKA2|RCC2|ITGB3BP|BIRC5|CENPH|PMF1|CENPF|CENPI|CENPQ|PPP2R5C|FMNL2|SRF|CDCA8|ACTG1|AURKB|NDC80|CENPA|FMNL1|RNASE1|DVL2|DIAPH3|CDC20|NUP37|ACTB|SKA1|INCENP|CLASP2|SRC|CENPP|ZWINT|NUP98|PPP2R5D|RHOA|CLIP1|PPP2R1B|DIAPH1|CENPK|KNTC1|ERCC6L|SPDL1|PPP2CA|SEH1L|NSL1|PFN2|PPP2R1A|NUP107|NDEL1|KIF18A|SPC24|PPP2CB|RANGAP1|SCAI	NDC80|CENPI|PMF1|BUB1|BUB1B|CENPN|CENPF|SPC25|KIF2C|CDCA8|EVL|NUF2|CDC20|SPDL1|CENPA|SKA1|BIRC5|AURKB|DSN1|PLK1|ZWINT|CENPH|MAD2L1|CENPK|CENPM|SKA2|DIAPH3|ITGB3BP|RCC2|INCENP|ERCC6L|PPP2R5D|CENPQ|XPO1|PFN2|DVL2|ZWILCH|KNTC1|DIAPH1|SPC24|NUP37|FMNL3|RPS27|NUP98|RHOB|KIF18A|PPP2R5C|NSL1|SRF	BUB1B|BUB1|NDC80|KIF2C|CENPF|CENPI|AURKB|SPC25|BIRC5|CDCA8|EVL|NUF2|DIAPH3|PLK1|CENPN|SKA1|CDC20|PMF1|FMNL1|DIAPH1|SPC24|INCENP|ZWINT|RCC2|CENPP|MAD2L1|RNASE1|CENPA|PPP2R5D|CKAP5|PFN2|RHOB|SPDL1|CENPH|DSN1|ITGB1|FMNL3|SKA2|CENPM
REAC:177929	Signaling by EGFR	0.0228154	366	PDGFRB|IL2RB|GFRA1|ADAM12|RASAL3|ADCY4|PIK3CD|ERBB2|LCK|FGF2|IRS1|PSPN|HGF|APBB1IP|PDGFRA|AGO3|PSMD11|CD86|TEK|TRAT1|PSMB3|FGF7|VWF|RET|PDE1B|CD19|MAPK3|GRIN1|RASA4|FGFR1|GRIN2C|CAMK4|RASAL2|RASGRP4|PEBP1|VCL|PSMD3|ADCY5|RASGRP3|LAT|PSMC1|SPTBN2|FGF10|ICOS|BRAF|CD80|NRG1|TLN1|IL2RA|IL2RG|JAK3|ARTN|RASGRF2|CD28|WDR83|PSMA7|CDKN1A|NF1|MLST8|PHLPP2|ITGB3|RASAL1|SPTBN5|SHC3|EREG|AKT3|PPP2R5D|SPRED3|M…	SUB1	PSMD11|IRS1|PSMB3|IL2RB|GFRA1|ADAM12|PDGFRA|ADCY4|PIK3CD|RASAL3|PSMD3|FGF2|MAPK3|LCK|PDGFRB|RASGRP3|APBB1IP|VWF|NF1|TLN1|GRIN1|VCL|PDE1B|CD86|PSMA7|TEK|CD19|RASAL2|ARTN|PSPN|GRIN2C|RASGRP1|HGF|MET|AKT3|ERBB2|PSMA6|FGF7|ITGB3|STAM|PEA15|CAMK4|PSMD14|PEBP1|NRG1|ADCY5|IL2RA|PSMC1|TRAT1|MLST8|EREG|SYNGAP1|FN1|FGF10|THEM4|ANGPT1|PHLPP2|HGS|PHLPP1|ICOS|CBL|AGO3|JAK3|RASGRP4|FYN|PSMD12|GRIN2D|PIK3R2|SPR…
REAC:69109	Leading Strand Synthesis	0.0191919	14	RFC3|PRIM1|POLA1|RFC4|POLD2|PCNA|POLD1|POLD4|PRIM2|RFC5|POLA2	SUB3|SUB2|SUB4		PRIM1|PCNA|RFC3|POLA1|POLD1|PRIM2|RFC2|RFC4|POLA2|RFC5|POLD4|POLD3|POLD2	RFC3|RFC4|PRIM1|POLA1|POLD1|RFC5|POLA2|POLD2|PCNA|PRIM2|RFC2|POLD3	RFC3|PCNA|POLD4|PRIM1|POLD1|POLA2|POLD2|POLA1|RFC4|RFC5|PRIM2|RFC2
REAC:373760	L1CAM interactions	1.1315e-05	101	KIF4A|CSNK2B|MSN|SCN7A|ITGA1|MAPK3|FGFR1|LAMA1|ITGA5|SPTBN2|SCN4A|ITGA10|DNM3|SCN4B|CLTC|RPS6KA3|NFASC|ITGB3|SPTBN5|CSNK2A2|CNTN1|ITGA2|SCN3B|DCX|ANK2|LAMC1|SCN2B|KCNQ3|ANK3|CHL1|ITGB1|SCN9A|CSNK2A1|DNM1|DLG3|NCAM1|AP2S1|RNASE1|SCN11A|SPTB|NRP2|SPTA1|SPTAN1|MAPK1|RANBP9|SCN3A|SH3GL2|AP2B1|MAP2K1|LAMB1|ITGAV|CNTNAP1|NRCAM|EZR|MAP2K2|EPHB2|GAP43|KCNQ2|SRC|ALCAM|NCAN|SPTBN4|PAK1|ITGA2B|RPS6KA2|SCN1B…	SUB1|SUB4	CSNK2B|MAPK3|ITGA1|DNM3|LAMA1|CLTC|SCN7A|ITGA10|MSN|SCN4A|ITGB3|SCN4B|ITGA2|DNM1|ITGA5|ANK2|KCNQ3|LAMC1|RPS6KA3|CSNK2A2|DCX|SCN9A|NCAM1|MAPK1|ITGB1|SPTAN1|FGFR1|AP2B1|SH3GL2|ANK3|CHL1|AP2S1|SCN2B|DLG3|CNTNAP1|EPHB2|SPTA1|SPTBN5|SCN1B|SPTBN2|CNTN2|SCN3B|PAK1|NFASC|ITGAV|CNTN1|GAP43|SCN3A|HSPA8|MAP2K2|ITGA2B|SDCBP|KIF4A|RANBP9|EGFR|LYPLA2|NRP1|LAMB1|CSNK2A1|SCN5A|NRCAM|RAC1|EZR|CNTN6|NUMB|DLG1|VAV2…			KIF4A|FGFR1|CSNK2B|NFASC|CNTN1|SPTBN2|SPTB|SCN7A|NRP2|RNASE1|ITGA5|ITGA1|ITGA10|SPTBN5|ITGB1|SCN4B|SCN2A|RPS6KA3|CSNK2A1|ALCAM|MAPK3|ANK3|SCN3A|CHL1|SCN4A|ITGB3|SCN9A|SPTBN4|DLG3|ANK1|DNM3|SCN2B|LAMB1|KCNQ2|CSNK2A2|MAP2K1|SCN3B|RANBP9|NRCAM|CLTC|SRC|NCAM1|LAMA1|AP2S1|EZR|CNTNAP1|SCN11A|GAP43|ITGA2B|ITGAV|RAC1|AP2M1|AP2A2|RDX|SDCBP|MAP2K2|SPTBN1|NCAN|EPHB2|ITGA2|KCNQ3|ANK2|SCN1B|SPTA1|DLG1|CNTN6|L…
REAC:2428924	IGF1R signaling cascade	0.0416313	296	PDGFRB|IL2RB|GFRA1|RASAL3|ERBB2|FGF2|IRS1|PSPN|HGF|APBB1IP|PDGFRA|PSMD11|TEK|PSMB3|FGF7|VWF|RET|IGF1|MAPK3|GRIN1|RASA4|FGFR1|GRIN2C|RASAL2|RASGRP4|PEBP1|VCL|PSMD3|RASGRP3|LAT|PSMC1|SPTBN2|FGF10|BRAF|NRG1|TLN1|EIF4EBP1|IL2RA|IL2RG|JAK3|PIK3C3|ARTN|RASGRF2|WDR83|PSMA7|RPTOR|NF1|MLST8|ITGB3|RASAL1|SPTBN5|SHC3|EREG|PPP2R5D|SPRED3|MET|NRG2|PTPRA|RASGRP1|PSMD10|PEA15|CALM3|PSMA6|PPP5C|CSF2RB|FN1|FGF18|…	combined
REAC:167044	Signalling to RAS	0.0108436	253	PDGFRB|IL2RB|GFRA1|RASAL3|ERBB2|FGF2|IRS1|PSPN|HGF|APBB1IP|PDGFRA|PSMD11|TEK|PSMB3|FGF7|VWF|RET|MAPK3|GRIN1|RASA4|FGFR1|GRIN2C|RASAL2|RASGRP4|PEBP1|VCL|PSMD3|RASGRP3|LAT|PSMC1|SPTBN2|FGF10|BRAF|NRG1|TLN1|IL2RA|IL2RG|JAK3|ARTN|RASGRF2|WDR83|PSMA7|NF1|ITGB3|RASAL1|SPTBN5|SHC3|EREG|PPP2R5D|SPRED3|MET|NRG2|PTPRA|RASGRP1|PSMD10|PEA15|CALM3|PSMA6|PPP5C|CSF2RB|FN1|FGF18|JAK1|NTRK1|PSMD14|ANGPT1|PSMD12|P…	SUB1	PSMD11|IRS1|PSMB3|IL2RB|GFRA1|PDGFRA|RASAL3|PSMD3|FGF2|MAPK3|PDGFRB|RASGRP3|APBB1IP|VWF|NF1|TLN1|GRIN1|VCL|PSMA7|TEK|RASAL2|ARTN|PSPN|GRIN2C|RASGRP1|HGF|MET|ERBB2|PSMA6|FGF7|ITGB3|PEA15|PSMD14|PEBP1|NRG1|IL2RA|PSMC1|EREG|SYNGAP1|FN1|FGF10|ANGPT1|JAK3|RASGRP4|FYN|PSMD12|GRIN2D|NTRK1|BRAF|WDR83|NCAM1|SHC3|MAPKAPK2|MAPK1|PPP2R5C|PSMB7|SPTAN1|JAK1|PSMA2|GRIN2A|PPP2R5D|PAQR3|RASGRF2|PSME4|FGFR1|ARAF|G…
REAC:5654700	FRS-mediated FGFR2 signaling	0.0105154	243	PDGFRB|IL2RB|GFRA1|RASAL3|ERBB2|FGF2|IRS1|PSPN|HGF|APBB1IP|PDGFRA|PSMD11|TEK|PSMB3|FGF7|VWF|RET|MAPK3|GRIN1|RASA4|FGFR1|GRIN2C|RASAL2|RASGRP4|PEBP1|VCL|PSMD3|RASGRP3|LAT|PSMC1|SPTBN2|FGF10|BRAF|NRG1|TLN1|IL2RA|IL2RG|JAK3|ARTN|RASGRF2|WDR83|PSMA7|NF1|ITGB3|RASAL1|SPTBN5|SHC3|EREG|PPP2R5D|SPRED3|MET|NRG2|PTPRA|RASGRP1|PSMD10|PEA15|CALM3|PSMA6|PPP5C|CSF2RB|FN1|FGF18|JAK1|PSMD14|ANGPT1|PSMD12|PPP2R5C…	SUB1	PSMD11|IRS1|PSMB3|IL2RB|GFRA1|PDGFRA|RASAL3|PSMD3|FGF2|MAPK3|PDGFRB|RASGRP3|APBB1IP|VWF|NF1|TLN1|GRIN1|VCL|PSMA7|TEK|RASAL2|ARTN|PSPN|GRIN2C|RASGRP1|HGF|MET|ERBB2|PSMA6|FGF7|ITGB3|PEA15|PSMD14|PEBP1|NRG1|IL2RA|PSMC1|EREG|SYNGAP1|FN1|FGF10|ANGPT1|JAK3|RASGRP4|FYN|PSMD12|GRIN2D|BRAF|WDR83|NCAM1|SHC3|MAPK1|PPP2R5C|PSMB7|SPTAN1|JAK1|PSMA2|GRIN2A|PPP2R5D|PAQR3|RASGRF2|PSME4|FGFR1|ARAF|GRB2|KBTBD7
REAC:187687	Signalling to ERKs	0.0142604	260	PDGFRB|IL2RB|GFRA1|RASAL3|ERBB2|FGF2|IRS1|PSPN|HGF|APBB1IP|PDGFRA|PSMD11|TEK|PSMB3|FGF7|VWF|RET|MAPK3|GRIN1|RASA4|FGFR1|GRIN2C|RASAL2|RASGRP4|PEBP1|VCL|PSMD3|RASGRP3|LAT|PSMC1|SPTBN2|FGF10|BRAF|NRG1|TLN1|IL2RA|IL2RG|JAK3|ARTN|RASGRF2|WDR83|PSMA7|NF1|ITGB3|RASAL1|SPTBN5|SHC3|EREG|PPP2R5D|SPRED3|MET|NRG2|PTPRA|RASGRP1|PSMD10|PEA15|CALM3|PSMA6|PPP5C|CSF2RB|FN1|FGF18|JAK1|NTRK1|PSMD14|ANGPT1|PSMD12|P…	SUB1	PSMD11|IRS1|PSMB3|IL2RB|GFRA1|PDGFRA|RASAL3|PSMD3|FGF2|MAPK3|PDGFRB|RASGRP3|APBB1IP|VWF|NF1|TLN1|GRIN1|VCL|PSMA7|TEK|RASAL2|ARTN|PSPN|GRIN2C|RASGRP1|HGF|MET|ERBB2|PSMA6|FGF7|ITGB3|PEA15|PSMD14|PEBP1|NRG1|IL2RA|PSMC1|EREG|SYNGAP1|FN1|FGF10|ANGPT1|JAK3|RASGRP4|FYN|PSMD12|GRIN2D|NTRK1|BRAF|WDR83|NCAM1|SHC3|MAPKAPK2|MAPK1|PPP2R5C|PSMB7|SPTAN1|JAK1|PSMA2|GRIN2A|PPP2R5D|PAQR3|RASGRF2|PSME4|FGFR1|ARAF|G…
REAC:69242	S Phase	0.0245614	140	CKS1B|PSMD11|PSMB3|CDC25B|RFC3|RAD21|CDC45|WEE1|GINS1|ORC6|CCNA2|CDC6|PSMD3|MYC|PRIM1|PTK6|CDT1|PSMC1|E2F1|ESCO2|GINS4|LIN9|LIG1|PSMA7|CDKN1A|ORC3|MAX|CDCA5|SKP2|MCM2|ORC4|POLA1|CDC25A|PSMD10|MCM6|PSMA6|RFC4|POLD2|PCNA|POLD1|PSMD14|PSMD12|GINS2|MCM8|PSME4|MNAT1|POLD4|PRIM2|CCNE2|ORC1|RFC5|LIN52|PSMD8|CDK2|POLA2|RPA1|SKP1|PSMA2|RBBP4|TFDP1|MCM3|MCM4|CCNA1	SUB2			LIN9|CKS1B|RFC3|CDC25B|CDT1|GINS1|CCNA2|MCM2|ESCO2|RFC4|CDC25A|CDC45|CDCA5|PRIM1|ORC6|E2F1|GINS4|POLA1|SKP2|POLD1|WEE1|MCM6|PSMC1|RFC5|MCM8|MCM5|POLA2|ORC1|FEN1|CDC6|GINS2|CDK2|RPA1|FZR1|MCM4|LIG1
REAC:180336	SHC1 events in EGFR signaling	0.00800843	242	PDGFRB|IL2RB|GFRA1|RASAL3|ERBB2|FGF2|IRS1|PSPN|HGF|APBB1IP|PDGFRA|PSMD11|TEK|PSMB3|FGF7|VWF|RET|MAPK3|GRIN1|RASA4|FGFR1|GRIN2C|RASAL2|RASGRP4|PEBP1|VCL|PSMD3|RASGRP3|LAT|PSMC1|SPTBN2|FGF10|BRAF|NRG1|TLN1|IL2RA|IL2RG|JAK3|ARTN|RASGRF2|WDR83|PSMA7|NF1|ITGB3|RASAL1|SPTBN5|SHC3|EREG|PPP2R5D|SPRED3|MET|NRG2|PTPRA|RASGRP1|PSMD10|PEA15|CALM3|PSMA6|PPP5C|CSF2RB|FN1|FGF18|JAK1|PSMD14|ANGPT1|PSMD12|PPP2R5C…	SUB1	PSMD11|IRS1|PSMB3|IL2RB|GFRA1|PDGFRA|RASAL3|PSMD3|FGF2|MAPK3|PDGFRB|RASGRP3|APBB1IP|VWF|NF1|TLN1|GRIN1|VCL|PSMA7|TEK|RASAL2|ARTN|PSPN|GRIN2C|RASGRP1|HGF|MET|ERBB2|PSMA6|FGF7|ITGB3|PEA15|PSMD14|PEBP1|NRG1|IL2RA|PSMC1|EREG|SYNGAP1|FN1|FGF10|ANGPT1|JAK3|RASGRP4|FYN|PSMD12|GRIN2D|BRAF|WDR83|NCAM1|SHC3|MAPK1|PPP2R5C|PSMB7|SPTAN1|JAK1|PSMA2|GRIN2A|PPP2R5D|PAQR3|RASGRF2|PSME4|FGFR1|ARAF|GRB2|KBTBD7
REAC:1442490	Collagen degradation	0.010593	41	MMP11|MMP2|MMP19|MMP14|COL12A1|CTSK	SUB1|SUB4	MMP14|COL12A1|MMP2|MMP11|COL14A1|CTSK|MMP13|MMP19			MMP11|MMP19|MMP2|COL15A1|CTSK|MMP13|CTSD|MMP15|TMPRSS6|COL14A1|MMP25|CTSL|COL13A1|MMP9|COL12A1|COL9A3|FURIN|PHYKPL|MMP3|COL25A1|MMP10|MMP1|ELANE
REAC:112399	IRS-mediated signalling	0.046667	292	PDGFRB|IL2RB|GFRA1|RASAL3|ERBB2|FGF2|IRS1|PSPN|HGF|APBB1IP|PDGFRA|PSMD11|TEK|PSMB3|FGF7|VWF|RET|MAPK3|GRIN1|RASA4|FGFR1|GRIN2C|RASAL2|RASGRP4|PEBP1|VCL|PSMD3|RASGRP3|LAT|PSMC1|SPTBN2|FGF10|BRAF|NRG1|TLN1|EIF4EBP1|IL2RA|IL2RG|JAK3|PIK3C3|ARTN|RASGRF2|WDR83|PSMA7|RPTOR|NF1|MLST8|ITGB3|RASAL1|SPTBN5|SHC3|EREG|PPP2R5D|SPRED3|MET|NRG2|PTPRA|RASGRP1|PSMD10|PEA15|CALM3|PSMA6|PPP5C|CSF2RB|FN1|FGF18|EIF4B…	combined
REAC:69190	DNA strand elongation	0.000320858	32	RFC3|CDC45|GINS1|PRIM1|GINS4|LIG1|MCM2|POLA1|MCM6|RFC4|POLD2|PCNA|POLD1|GINS2|MCM8|POLD4|PRIM2|RFC5|POLA2|RPA1|MCM3|MCM4|MCM5|FEN1	SUB3|SUB2|SUB4		PRIM1|CDC45|MCM6|PCNA|RFC3|POLA1|RPA3|LIG1|GINS1|MCM8|MCM2|GINS2|POLD1|PRIM2|GINS4|MCM3|FEN1|RPA1|RFC2|RFC4|POLA2|MCM5|RFC5|POLD4|MCM4|POLD3|POLD2|RPA2	RFC3|GINS1|MCM2|RFC4|CDC45|PRIM1|GINS4|POLA1|POLD1|MCM6|RFC5|MCM8|MCM5|POLA2|FEN1|GINS2|RPA1|MCM4|LIG1|POLD2|PCNA|MCM3|PRIM2|RPA3|RFC2	CDC45|RFC3|GINS1|LIG1|GINS4|PCNA|POLD4|MCM6|GINS2|PRIM1|MCM2|POLD1|MCM8|POLA2|POLD2|MCM3|MCM5|POLA1|RPA1|RFC4|RFC5|PRIM2|RFC2|FEN1|MCM4
REAC:5654712	FRS-mediated FGFR4 signaling	0.0105154	243	PDGFRB|IL2RB|GFRA1|RASAL3|ERBB2|FGF2|IRS1|PSPN|HGF|APBB1IP|PDGFRA|PSMD11|TEK|PSMB3|FGF7|VWF|RET|MAPK3|GRIN1|RASA4|FGFR1|GRIN2C|RASAL2|RASGRP4|PEBP1|VCL|PSMD3|RASGRP3|LAT|PSMC1|SPTBN2|FGF10|BRAF|NRG1|TLN1|IL2RA|IL2RG|JAK3|ARTN|RASGRF2|WDR83|PSMA7|NF1|ITGB3|RASAL1|SPTBN5|SHC3|EREG|PPP2R5D|SPRED3|MET|NRG2|PTPRA|RASGRP1|PSMD10|PEA15|CALM3|PSMA6|PPP5C|CSF2RB|FN1|FGF18|JAK1|PSMD14|ANGPT1|PSMD12|PPP2R5C…	SUB1	PSMD11|IRS1|PSMB3|IL2RB|GFRA1|PDGFRA|RASAL3|PSMD3|FGF2|MAPK3|PDGFRB|RASGRP3|APBB1IP|VWF|NF1|TLN1|GRIN1|VCL|PSMA7|TEK|RASAL2|ARTN|PSPN|GRIN2C|RASGRP1|HGF|MET|ERBB2|PSMA6|FGF7|ITGB3|PEA15|PSMD14|PEBP1|NRG1|IL2RA|PSMC1|EREG|SYNGAP1|FN1|FGF10|ANGPT1|JAK3|RASGRP4|FYN|PSMD12|GRIN2D|BRAF|WDR83|NCAM1|SHC3|MAPK1|PPP2R5C|PSMB7|SPTAN1|JAK1|PSMA2|GRIN2A|PPP2R5D|PAQR3|RASGRF2|PSME4|FGFR1|ARAF|GRB2|KBTBD7
REAC:3595177	Defective CHSY1 causes TPBS	0.000793831	7	VCAN|DCN|BGN|CSPG4	SUB3|SUB4		CSPG4|DCN|VCAN|BCAN		BGN|VCAN|DCN|CSPG4
REAC:194138	Signaling by VEGF	0.0430667	336	PDGFRB|IL2RB|GFRA1|RASAL3|NCKAP1L|ERBB2|FGF2|IRS1|PSPN|HGF|APBB1IP|NCF1|PDGFRA|AXL|PRKCB|CYBB|PSMD11|TEK|PSMB3|FGF7|VWF|NCF2|NCF4|RET|FLT1|MAPK3|GRIN1|RASA4|FGFR1|GRIN2C|RASAL2|RASGRP4|PEBP1|VCL|PSMD3|RASGRP3|LAT|PSMC1|SPTBN2|CAV1|FGF10|BRAF|NRG1|TLN1|IL2RA|IL2RG|CDH5|JAK3|ARTN|RASGRF2|WDR83|PSMA7|NCK2|NF1|VEGFC|MLST8|ITGB3|RASAL1|SPTBN5|SHC3|EREG|AKT3|PPP2R5D|SPRED3|MET|NRG2|PTPRA|RASGRP1|PSMD10…	SUB1	PSMD11|IRS1|PSMB3|IL2RB|GFRA1|PDGFRA|RASAL3|PSMD3|FGF2|NCKAP1L|MAPK3|AXL|CYBB|PDGFRB|RASGRP3|APBB1IP|FLT1|VWF|PRKCB|NF1|CAV1|TLN1|GRIN1|NCF1|VCL|PSMA7|TEK|RASAL2|ARTN|PSPN|GRIN2C|RASGRP1|HGF|MET|NCK2|AKT3|NCF4|ERBB2|PSMA6|FGF7|ITGB3|PEA15|PSMD14|PEBP1|BAIAP2|NRG1|IL2RA|PSMC1|MLST8|EREG|FLT4|SYNGAP1|FN1|FGF10|THEM4|ANGPT1|JAK3|RASGRP4|FYN|PAK3|PSMD12|GRIN2D|PIK3R2|BRAF|WDR83|VEGFC|NCAM1|SHC3|MAPKA…
REAC:202424	Downstream TCR signaling	0.0118603	97	HLA-DQA1|HLA-DRA|HLA-DRB5|CD3D|CARD11|CD3E|LCK|CD3G|CD247|HLA-DRB1|HLA-DPA1|PSMD11|TRAT1|PSMB3|HLA-DQB1|HLA-DPB1|CD4|HLA-DQA2	SUB1	HLA-DRA|PSMD11|PSMB3|HLA-DRB5|HLA-DQA1|HLA-DPA1|PSMD3|CD247|HLA-DRB1|CD3E|LCK|CARD11|CD3D|PSMA7|CD3G|PSMA6|PSMD14|PRKCQ|PSMC1|TRAT1|IKBKG|NFKB1|PSMD12|PIK3R2|TRAF6|CD4|HLA-DPB1|PSMB7|PSMA2|SKP1|PSME4|MALT1|UBE2D1|RELA
REAC:74752	Signaling by Insulin receptor	0.0241491	320	PDGFRB|ATP6V0C|IL2RB|GFRA1|RASAL3|ERBB2|FGF2|IRS1|PSPN|HGF|ATP6V0A4|APBB1IP|PDGFRA|PSMD11|TEK|PSMB3|FGF7|VWF|RET|MAPK3|GRIN1|RASA4|FGFR1|GRIN2C|RASAL2|RASGRP4|ATP6AP1|PEBP1|VCL|PSMD3|RASGRP3|LAT|PSMC1|SPTBN2|FGF10|BRAF|NRG1|TLN1|EIF4EBP1|IL2RA|ATP6V0E2|IL2RG|JAK3|PIK3C3|ARTN|RASGRF2|WDR83|PSMA7|RPTOR|NF1|MLST8|ITGB3|RASAL1|SPTBN5|SHC3|EREG|PPP2R5D|SPRED3|MET|NRG2|PTPRA|ATP6V1C2|RASGRP1|PSMD10|PEA…	combined
REAC:186797	Signaling by PDGF	0.00162355	378	COL6A3|PDGFRB|IL2RB|GFRA1|COL4A1|THBS4|RASAL3|ADCY4|PIK3CD|ERBB2|LCK|FGF2|IRS1|PSPN|THBS2|HGF|APBB1IP|PDGFRA|AGO3|COL6A2|PSMD11|CD86|TEK|TRAT1|SPP1|PSMB3|FGF7|COL4A2|VWF|COL6A6|RET|PDE1B|CD19|MAPK3|GRIN1|PLAT|RASA4|FGFR1|GRIN2C|CAMK4|RASAL2|RASGRP4|PEBP1|VCL|PSMD3|ADCY5|RASGRP3|LAT|PSMC1|SPTBN2|PDGFD|FGF10|ICOS|BRAF|CD80|NRG1|TLN1|IL2RA|IL2RG|STAT5A|JAK3|ARTN|RASGRF2|CD28|WDR83|PSMA7|STAT5B|NCK2|…	SUB1	COL6A3|COL4A1|PSMD11|IRS1|PSMB3|THBS4|IL2RB|GFRA1|PDGFRA|SPP1|ADCY4|COL6A2|PIK3CD|RASAL3|PSMD3|FGF2|MAPK3|LCK|COL4A2|PDGFRB|RASGRP3|APBB1IP|VWF|PLAT|NF1|TLN1|GRIN1|VCL|PDE1B|CD86|PSMA7|TEK|CD19|RASAL2|ARTN|PSPN|GRIN2C|RASGRP1|HGF|THBS1|MET|NCK2|AKT3|COL6A6|ERBB2|PSMA6|FGF7|STAT5B|ITGB3|PEA15|CAMK4|STAT5A|PSMD14|PEBP1|NRG1|ADCY5|IL2RA|PSMC1|TRAT1|MLST8|EREG|SYNGAP1|FN1|FGF10|THEM4|ANGPT1|PHLPP2|PH…
REAC:112412	SOS-mediated signalling	0.00800843	242	PDGFRB|IL2RB|GFRA1|RASAL3|ERBB2|FGF2|IRS1|PSPN|HGF|APBB1IP|PDGFRA|PSMD11|TEK|PSMB3|FGF7|VWF|RET|MAPK3|GRIN1|RASA4|FGFR1|GRIN2C|RASAL2|RASGRP4|PEBP1|VCL|PSMD3|RASGRP3|LAT|PSMC1|SPTBN2|FGF10|BRAF|NRG1|TLN1|IL2RA|IL2RG|JAK3|ARTN|RASGRF2|WDR83|PSMA7|NF1|ITGB3|RASAL1|SPTBN5|SHC3|EREG|PPP2R5D|SPRED3|MET|NRG2|PTPRA|RASGRP1|PSMD10|PEA15|CALM3|PSMA6|PPP5C|CSF2RB|FN1|FGF18|JAK1|PSMD14|ANGPT1|PSMD12|PPP2R5C…	SUB1	PSMD11|IRS1|PSMB3|IL2RB|GFRA1|PDGFRA|RASAL3|PSMD3|FGF2|MAPK3|PDGFRB|RASGRP3|APBB1IP|VWF|NF1|TLN1|GRIN1|VCL|PSMA7|TEK|RASAL2|ARTN|PSPN|GRIN2C|RASGRP1|HGF|MET|ERBB2|PSMA6|FGF7|ITGB3|PEA15|PSMD14|PEBP1|NRG1|IL2RA|PSMC1|EREG|SYNGAP1|FN1|FGF10|ANGPT1|JAK3|RASGRP4|FYN|PSMD12|GRIN2D|BRAF|WDR83|NCAM1|SHC3|MAPK1|PPP2R5C|PSMB7|SPTAN1|JAK1|PSMA2|GRIN2A|PPP2R5D|PAQR3|RASGRF2|PSME4|FGFR1|ARAF|GRB2|KBTBD7
REAC:1236394	Signaling by ERBB4	0.00516654	343	PDGFRB|IL2RB|GFRA1|CXCL12|RASAL3|PIK3CD|ERBB2|LCK|ESR1|FGF2|IRS1|PSPN|HGF|APBB1IP|PDGFRA|PGR|AGO3|PSMD11|CD86|TEK|TRAT1|PSMB3|FGF7|VWF|S100B|RET|CD19|MAPK3|GRIN1|RASA4|FGFR1|GRIN2C|RASAL2|RASGRP4|PEBP1|VCL|PSMD3|RASGRP3|LAT|PSMC1|SPTBN2|FGF10|ICOS|BRAF|CD80|NRG1|TLN1|IL2RA|IL2RG|STAT5A|JAK3|ARTN|RASGRF2|CD28|WDR83|PSMA7|STAT5B|CDKN1A|NF1|MLST8|PHLPP2|ITGB3|RASAL1|SPTBN5|SHC3|EREG|AKT3|PPP2R5D|SPR…	SUB1	CXCL12|PSMD11|IRS1|PSMB3|ESR1|IL2RB|GFRA1|PDGFRA|PIK3CD|RASAL3|PSMD3|FGF2|PGR|MAPK3|LCK|PDGFRB|RASGRP3|APBB1IP|VWF|NF1|TLN1|GRIN1|VCL|CD86|PSMA7|TEK|CD19|RASAL2|ARTN|PSPN|GRIN2C|RASGRP1|HGF|MET|AKT3|ERBB2|PSMA6|FGF7|S100B|STAT5B|ITGB3|PEA15|STAT5A|PSMD14|PEBP1|NRG1|IL2RA|PSMC1|TRAT1|APH1A|MLST8|EREG|SYNGAP1|FN1|FGF10|THEM4|ANGPT1|PHLPP2|PHLPP1|ICOS|AGO3|JAK3|RASGRP4|FYN|PSMD12|GRIN2D|PIK3R2|BRAF|…
REAC:71403	Citric acid cycle (TCA cycle)	0.010593	19	SDHC|IDH3G|SDHA|IDH2|DLD|DLST|NNT|SUCLA2|MDH2|IDH3B|FH|CS|SUCLG2|SDHB|OGDH|IDH3A|SUCLG1|SDHD|ACO2	SUB3|SUB2		SDHC|SDHA|DLD|SUCLA2|IDH2|MDH2|IDH3B|IDH3G|CS|SUCLG2|FH|SDHD|IDH3A|ACO2|SUCLG1|SDHB	SDHC|NNT|SUCLG2|FH|IDH3G|DLD|MDH2|SDHA|CS|IDH2|IDH3B|SDHD|DLST|IDH3A|SDHB|SUCLG1|ACO2
REAC:449147	Signaling by Interleukins	3.36286e-08	547	PDGFRB|COL1A2|IRAK2|ITGAX|IL2RB|MMP2|IL18BP|GFRA1|IL10RA|ZEB1|F13A1|CCL19|RASAL3|VIM|IL6R|PIK3CD|ERBB2|VCAM1|LCK|IRAK3|FGF2|IRS1|IL32|TNFRSF1B|PSPN|TGFB1|NDN|HGF|HAVCR2|APBB1IP|IL12RB1|IL7R|PDGFRA|IL33|CCL4|PSMD11|CD86|S1PR1|TEK|FCER2|PSMB3|CSF1R|IL16|FGF7|CCL3|VWF|HCK|ICAM1|RET|CD4|MAPK3|IRF4|GRIN1|SAA1|IL1RL2|MAPK8|CCL5|CXCL10|BIRC5|IL6|PTGS2|RASA4|ITGB2|FGFR1|IL18RAP|GRIN2C|RASAL2|FASLG|RASGRP…	SUB1|SUB3|SUB4	COL1A2|MMP2|ITGAX|IRAK2|IL18BP|VIM|IL32|PSMD11|IRS1|PSMB3|ZEB1|IL10RA|IL2RB|GFRA1|PDGFRA|IL7R|TNFRSF1B|PIK3CD|ICAM1|RASAL3|PSMD3|CCL19|HCK|FGF2|MAPK3|F13A1|LCK|HAVCR2|PDGFRB|PTGS2|RASGRP3|APBB1IP|SAA1|VWF|TGFB1|MYC|IL33|NDN|NF1|IL6|TLN1|GRIN1|MAPK8|CXCL10|IRAK3|VCL|FSCN1|IL1RL2|CD86|PSMA7|CCL2|S1PR1|VCAM1|TEK|CASP1|RASAL2|ARTN|IL12RB1|PSPN|GRIN2C|RASGRP1|HGF|CCR1|MET|ERBB2|IL6R|PSMA6|FGF7|STAT5B|…	PDGFRB|COL1A2|IRAK2|IL2RB|PIK3CD|GFRA1|CCL19|FGF2|F13A1|IL7R|IL33|LCK|CSF1R|MEF2C|VCAM1|NDN|ZEB1|TEK|CCL4|IL12RB1|CD4|HGF|IL6R|IRAK3|CCL3|IL18BP|RASGRF2|IL16|MMP9|TGFB1|HMOX1|FPR1|HAVCR2|RASAL3|RASGRP4|CSF2RB|FCER2|PSPN|APBB1IP|SAA1|IL1B|PSMD10|ALOX5|PDGFRA|CD80|VIM|SPTBN2|FGF10|IL6|IL24|ITGAX|RASAL2|PTGS2|MMP3|IL18RAP|PTPRA|ERBB2|FGF7|MMP2|SPTBN5|IRF4|OSM|CDKN1A|MMP1|IL18R1|IL1R2|FGF18|NRG1|STAT…		PDGFRB|ITGAX|IL10RA|ERBB2|GFRA1|RET|COL1A2|IL6R|TNFRSF1B|MMP2|RASAL3|IL2RB|S1PR1|TGFB1|F13A1|IL18BP|LAT|APBB1IP|LCK|IL2RG|FGFR1|ITGB2|IRAK2|ZEB1|BIRC5|RASAL1|NRG2|NDN|IRF4|CCR5|CCL5|IRAK3|PSPN|HAVCR2|FLT3LG|IL36RN|CCL19|CD36|HCK|IL16|IL1RL2|LGALS9|ITGAM|VCAM1|CD86|RASA4|VWF|CXCL10|SPTBN2|FGF2|ALOX15|PDGFRA|GRIN1|IL1R1|PEBP1|FGF7|TEK|HGF|JAK3|CCL4|IL12RB1|SPTB|IL17RE|ERBB4|NRG4|CDK1|IRS1|CCL3|PSMD…
REAC:389948	PD-1 signaling	2.34632e-13	22	HLA-DQA1|HLA-DRA|HLA-DRB5|CD3D|CD3E|LCK|CD3G|CD247|HLA-DRB1|CD274|HLA-DPA1|HLA-DQB1|HLA-DPB1|CD4|HLA-DQA2|PDCD1|HLA-DQB2	SUB1|SUB3|SUB2|SUB4	HLA-DRA|HLA-DRB5|HLA-DQA1|HLA-DPA1|CD247|HLA-DRB1|CD3E|LCK|CD274|CD3D|CD3G|PDCD1	HLA-DRB5|CD3E|LCK|CD3D|CD4|CD3G|CD247|PDCD1LG2|HLA-DRB1|HLA-DQB2|HLA-DPB1|CD274|HLA-DQB1	CD3D|CD3G|HLA-DQA1|PDCD1|HLA-DQA2|HLA-DRB5|CD3E|CD247|CD4|HLA-DRB1|HLA-DRA|HLA-DQB2	HLA-DQA1|HLA-DQA2|HLA-DQB1|LCK|CD274|HLA-DRB5|HLA-DPB1|CD247|HLA-DQB2|HLA-DPA1|CD3E|HLA-DRB1|CD3D|CD3G|PDCD1|HLA-DRA|CD4
REAC:1433557	Signaling by SCF-KIT	0.000496448	339	PDGFRB|IL2RB|GFRA1|RASAL3|PIK3CD|ERBB2|LCK|FGF2|IRS1|PSPN|HGF|APBB1IP|PDGFRA|AGO3|GRAP|SH2B3|PSMD11|CD86|TEK|TRAT1|PSMB3|FGF7|VWF|RET|CD19|MAPK3|GRIN1|RASA4|FGFR1|GRIN2C|RASAL2|RASGRP4|FES|MMP9|PEBP1|VCL|PSMD3|RASGRP3|LAT|PSMC1|SPTBN2|FGF10|CMA1|ICOS|BRAF|CD80|NRG1|TLN1|IL2RA|IL2RG|STAT5A|JAK3|ARTN|RASGRF2|CD28|WDR83|PSMA7|STAT5B|CDKN1A|NF1|MLST8|PHLPP2|ITGB3|RASAL1|SPTBN5|SHC3|EREG|AKT3|PPP2R5D|…	SUB1	PSMD11|IRS1|PSMB3|IL2RB|GFRA1|PDGFRA|PIK3CD|RASAL3|PSMD3|GRAP|FGF2|SH2B3|MAPK3|LCK|PDGFRB|RASGRP3|FES|APBB1IP|VWF|NF1|TLN1|GRIN1|VCL|CD86|PSMA7|TEK|CD19|RASAL2|ARTN|PSPN|GRIN2C|RASGRP1|HGF|MET|AKT3|ERBB2|PSMA6|FGF7|STAT5B|ITGB3|PEA15|STAT5A|PSMD14|PEBP1|NRG1|IL2RA|PSMC1|TRAT1|MLST8|GRB10|EREG|SYNGAP1|FN1|FGF10|THEM4|ANGPT1|PHLPP2|PHLPP1|ICOS|CBL|AGO3|JAK3|RASGRP4|FYN|PSMD12|GRIN2D|PIK3R2|STAT3|MM…
REAC:391908	Prostanoid ligand receptors	0.0110496	9	PTGIR|PTGDR|PTGER2|PTGER4|TBXA2R|PTGFR|PTGER3|PTGDR2	SUB1|SUB4	PTGIR|PTGDR|PTGER4|TBXA2R|PTGER2|PTGFR|PTGER3|PTGDR2			PTGER4|PTGER2|PTGIR|PTGER3|PTGDR|PTGDR2|TBXA2R
REAC:68877	Mitotic Prometaphase	0.00298285	109	BUB1B|BUB1|NDC80|KIF2C|CSNK2B|NCAPH|CENPF|CENPI|SPC25|CENPN|RAD21|AURKB|NUF2|CDCA8|PMF1|BIRC5|NCAPG|CCNB2|PLK1|RCC2|SKA1|CDK1|CDC20|DSN1|MAD2L1|CENPH|SPDL1|CSNK2A2|CDCA5|PPP2R5D|CENPA|CCNB1|ITGB3BP|ZWINT|CENPP|CENPQ|INCENP|SKA2|CENPM|SMC2|SPC24|PPP2R5C|CENPK	SUB3|SUB2|SUB4		CSNK2B|SPC25|DSN1|NUF2|BUB1|BUB1B|CSNK2A1|NCAPH|KIF2C|MAD2L1|CENPM|CENPN|PLK1|SKA2|CCNB2|RCC2|CSNK2A2|ITGB3BP|BIRC5|CDK1|CENPH|PMF1|CENPF|CENPI|CENPQ|PPP2R5C|SMC2|CDCA8|NCAPG|AURKB|NDC80|CENPA|CDCA5|CDC20|NUP37|SKA1|INCENP|CCNB1|CLASP2|CENPP|ZWINT|NUP98|PPP2R5D|CLIP1|NCAPD2|PPP2R1B|CENPK|KNTC1|ERCC6L|SPDL1|PPP2CA|SEH1L|NSL1|RAD21|PPP2R1A|NUP107|NDEL1|KIF18A|SPC24|PPP2CB|RANGAP1	NDC80|CENPI|NCAPH|PMF1|BUB1|BUB1B|CENPN|CENPF|SPC25|KIF2C|CDCA8|CDK1|NUF2|CDC20|SPDL1|CENPA|SKA1|CCNB2|NCAPG|CSNK2B|CDCA5|BIRC5|AURKB|DSN1|PLK1|SMC2|ZWINT|CENPH|MAD2L1|CCNB1|CENPK|CENPM|SKA2|ITGB3BP|CSNK2A2|RCC2|INCENP|ERCC6L|PPP2R5D|NCAPD2|CENPQ|XPO1|ZWILCH|KNTC1|SMC4|SPC24|NUP37|RPS27|NUP98|KIF18A|PPP2R5C|NSL1	BUB1B|BUB1|NDC80|KIF2C|CENPF|NCAPH|RAD21|CENPI|AURKB|SPC25|NCAPG|BIRC5|CDCA8|CCNB2|NUF2|CSNK2B|PLK1|CENPN|SKA1
REAC:416700	Other semaphorin interactions	0.0117725	19	TYROBP|PTPRC|PLXNC1|TREM2	SUB1|SUB2|SUB4	PLXNC1|PTPRC|TYROBP|ITGA1|SEMA5A|TREM2|CD72|SEMA6D|ITGB1|PLXNA4|SEMA3E|PLXNA1|SEMA7A|PLXNA2|PLXNB3		TYROBP|TREM2|PLXNC1|PTPRC	PTPRC|PLXNC1|TYROBP|CD72|TREM2|PLXNB3|ITGA1|PLXNA4|SEMA6D|ITGB1|SEMA5A|PLXND1
REAC:5654736	Signaling by FGFR1	0.00654465	350	PDGFRB|IL2RB|GFRA1|RASAL3|ADCY4|PIK3CD|ERBB2|LCK|FGF2|IRS1|PSPN|FLRT2|HGF|APBB1IP|PDGFRA|AGO3|PSMD11|CD86|TEK|TRAT1|PSMB3|FGF7|VWF|RET|PDE1B|CD19|MAPK3|GRIN1|RASA4|FGFR1|GRIN2C|CAMK4|RASAL2|RASGRP4|PEBP1|VCL|PSMD3|ADCY5|RASGRP3|LAT|PSMC1|SPTBN2|FGF10|ICOS|BRAF|CD80|NRG1|TLN1|IL2RA|IL2RG|JAK3|ARTN|RASGRF2|CD28|WDR83|PSMA7|CDKN1A|NF1|MLST8|PHLPP2|ITGB3|RASAL1|SPTBN5|SHC3|EREG|AKT3|PPP2R5D|SPRED3|ME…	SUB1	PSMD11|IRS1|PSMB3|IL2RB|GFRA1|PDGFRA|ADCY4|PIK3CD|RASAL3|PSMD3|FGF2|MAPK3|LCK|PDGFRB|RASGRP3|APBB1IP|VWF|FLRT2|NF1|TLN1|GRIN1|VCL|PDE1B|CD86|PSMA7|TEK|CD19|RASAL2|ARTN|PSPN|GRIN2C|RASGRP1|HGF|MET|AKT3|ERBB2|PSMA6|FGF7|ITGB3|PEA15|CAMK4|PSMD14|PEBP1|NRG1|ADCY5|IL2RA|PSMC1|MKNK1|TRAT1|MLST8|EREG|SYNGAP1|FN1|FGF10|THEM4|ANGPT1|PHLPP2|PHLPP1|ICOS|CBL|AGO3|JAK3|RASGRP4|FYN|PSMD12|GRIN2D|PIK3R2|BRAF|CD…
REAC:2172127	DAP12 interactions	0.000598746	370	PDGFRB|TYROBP|IL2RB|GFRA1|TREM2|RASAL3|ADCY4|PIK3CD|LCP2|ERBB2|LCK|FGF2|IRS1|PSPN|HGF|APBB1IP|CLEC5A|PDGFRA|AGO3|PSMD11|CD86|TEK|TRAT1|PSMB3|SIGLEC14|FGF7|VWF|CD300E|RET|PDE1B|CD19|MAPK3|GRIN1|RASA4|FGFR1|GRIN2C|CAMK4|RASAL2|KLRK1|RASGRP4|PEBP1|VCL|PSMD3|ADCY5|RASGRP3|LAT|PSMC1|SPTBN2|FGF10|ICOS|BRAF|CD80|NRG1|TLN1|IL2RA|IL2RG|JAK3|ARTN|RASGRF2|CD28|WDR83|PSMA7|CDKN1A|NF1|MLST8|PHLPP2|ITGB3|RASAL…	SUB1	PSMD11|IRS1|PSMB3|IL2RB|GFRA1|PDGFRA|ADCY4|PIK3CD|RASAL3|TYROBP|PSMD3|FGF2|MAPK3|LCK|PDGFRB|RASGRP3|APBB1IP|VWF|TREM2|LCP2|NF1|TLN1|GRIN1|VCL|PDE1B|CD86|PSMA7|TEK|CD19|RASAL2|ARTN|PSPN|GRIN2C|RASGRP1|HGF|MET|AKT3|ERBB2|PSMA6|FGF7|ITGB3|PEA15|CAMK4|CLEC5A|PSMD14|PEBP1|NRG1|ADCY5|IL2RA|PSMC1|BTK|TRAT1|SIGLEC14|MLST8|EREG|CD300E|HLA-B|SYNGAP1|FN1|FGF10|THEM4|ANGPT1|PHLPP2|PHLPP1|ICOS|AGO3|JAK3|RASGR…
REAC:109582	Hemostasis	8.57096e-05	708	ITGAX|SPARC|MIF|APOOL|H3F3A|IL2RB|CD84|CD2|CD48|PLEK|EHD2|SERPING1|FCER1G|KIF4A|GP1BB|F13A1|PPIA|ISLR|SPN|SRGN|F2RL2|SELP|CD74|PIK3CD|HBB|LCP2|PTGIR|LCK|TTN|PROS1|FERMT3|DOK2|PDPN|ECM1|CDK5|KIF2C|TGFB1|RARRES2|TFPI|SELPLG|HGF|APBB1IP|KIF20A|IRF7|GNG11|SLC16A8|KIFC1|SLC7A7|SDC1|CFD|GNG2|FGR|SERPINB8|PRKCB|SH2B3|RAC2|PIK3R6|A2M|TEK|ITGAL|GYPC|ANGPT2|ADRA2A|MRVI1|ITGA1|P2RX1|DOCK10|TNFRSF10D|VWF|JAM…	SUB1|SUB4	ITGAX|SERPING1|CD74|SDC1|APOOL|PPIA|EHD2|H3F3A|IL2RB|MIF|CXADR|TTN|PROS1|ISLR|F2RL2|IRF7|TFPI|MRVI1|FCER1G|PIK3CD|RAC2|MICAL1|GAS6|SRGN|CDK5|SH2B3|GATA4|GNA15|THBD|CFD|CD84|PLEK|MAPK3|ITGA1|GNG11|DOCK10|SDC2|ADRA2A|F13A1|ALDOA|LCK|CD48|FERMT3|GYPC|KIF26B|ITGA4|SPN|APBB1IP|SERPINB8|CD2|VWF|PRKCB|PLAT|TGFB1|SLC7A7|SELPLG|LCP2|CAV1|FGR|TLN1|ABHD12|PROCR|SELP|VCL|PDE1B|GNG2|TEK|PDE10A|HBB|P2RX7|RASGR…			KIF4A|ITGAX|ECM1|KIF2C|KIFC1|A2M|KIF20A|EHD2|ITGAL|GNG11|SELL|MIF|IGF1|KCNMA1|PLEK|IL2RB|TFPI|IRF7|TGFB1|F13A1|CFD|PPIA|TTN|FGR|KIF18B|JAM3|FERMT3|FCER1G|LAT|APBB1IP|LCK|GNG2|CLEC3B|IL2RG|ITGB2|SRGN|APOOL|OLR1|SH2B3|ESAM|RAC2|KIF15|RAD51B|SPARC|DOCK10|LCP2|ADRA2A|TNFRSF10D|TSPAN7|GP1BB|P2RX2|JAM2|CDK5|F2RL2|CD36|H3F3A|RACGAP1|GUCY1B3|SLC16A8|SYTL4|CD2|P2RX1|AKT2|CD84|CD48|ITGAM|SPN|SLC7A7|RARRES2…
REAC:397014	Muscle contraction	0.015111	200	KCNJ2|MYH11|VIM|MYL5|TTN|LMOD1|ACTA2|SCN7A|NPR1|KCNK17|FXYD1|ITGA1|TPM2|PLN|TCAP|MYL9|KCND3|NPPA|KCNE3|CACNA2D1|DES|NPR2|KCNK2|GATA4|FGF14|VCL|NEB|KCNIP2|TNNC1|FKBP1B|KCNE4|SCN4A|SLC8A1|TLN1|TNNI2|ATP2A3|KCNH2|SCN4B|MYBPC3|KCNIP4|TNNT3|CACNB4|MYH3|HIPK2|TBX5|RYR3|ABCC9|CACNA2D4|MYBPC1|CALM3|SCN3B|CACNB2|KCNK5|TNNI1|FXYD3|SCN2B|KCNE1|CAMK2A|FXYD6|DMD|SCN9A|MYL7|CORIN|FXYD7|SCN11A|ATP1A2|KCNJ12|ATP…	SUB4				MYH11|TTN|RYR3|TNNI2|NPR1|LMOD1|KCNH2|TNNC1|CACNA2D1|FXYD1|KCNK2|KCNK5|MYL5|FGF14|MYBPC1|KCND3|FKBP1B|KCNK17|CACNA1C|KCNIP2|CACNA2D4|NEB|SCN7A|TNNT3|KCNK15|CACNB4|DES|KCNE3|TBX5|PLN|MYH3|KCNE4|ATP2A3|SLC8A1|KCND2|CALM3|ANXA6|NPPA|ITGA1|CACNA2D3|CORIN|TRPC1|CAMK2A|SCN4B|SCN2A|HIPK2|MYBPC3|TCAP|TPM2|DMD|CACNA1F|NPR2|ACTG2|SCN3A|KCNIP4|ATP1A4|SCN4A|SCN9A|FXYD7|SCN2B|KCNE1|MYL7|TNNI3|CAMK2G|STIM1|TNN…
REAC:448424	Interleukin-17 signaling	0.0241491	304	PDGFRB|IRAK2|IL2RB|GFRA1|RASAL3|IL6R|ERBB2|FGF2|IRS1|PSPN|HGF|APBB1IP|PDGFRA|PSMD11|TEK|PSMB3|FGF7|VWF|RET|MAPK3|GRIN1|MAPK8|IL6|RASA4|FGFR1|GRIN2C|RASAL2|RASGRP4|PEBP1|VCL|PSMD3|RASGRP3|LAT|PSMC1|SPTBN2|IL17RE|FGF10|CDK1|BRAF|NRG1|TLN1|IL2RA|IL2RG|JAK3|ARTN|RASGRF2|WDR83|PSMA7|MEF2C|NF1|RPS6KA3|ITGB3|RASAL1|SPTBN5|SHC3|EREG|PPP2R5D|SPRED3|MET|NRG2|PTPRA|NFKB1|RASGRP1|PSMD10|PEA15|CALM3|MAP2K3|PS…	SUB1	IRAK2|PSMD11|IRS1|PSMB3|IL2RB|GFRA1|PDGFRA|RASAL3|PSMD3|FGF2|MAPK3|PDGFRB|RASGRP3|APBB1IP|VWF|NF1|IL6|TLN1|GRIN1|MAPK8|VCL|PSMA7|TEK|RASAL2|ARTN|PSPN|GRIN2C|RASGRP1|HGF|MET|ERBB2|IL6R|PSMA6|FGF7|ITGB3|PEA15|PSMD14|PEBP1|NRG1|IL2RA|PSMC1|IL17RE|EREG|SYNGAP1|FN1|FGF10|ANGPT1|RPS6KA3|JAK3|RASGRP4|IKBKG|FYN|NFKB1|PSMD12|GRIN2D|BRAF|WDR83|MAP3K8|NCAM1|SHC3|TRAF6|MAPKAPK2|MAPK1|PPP2R5C|PSMB7|SPTAN1|JAK…
REAC:69091	Polymerase switching	0.0191919	14	RFC3|PRIM1|POLA1|RFC4|POLD2|PCNA|POLD1|POLD4|PRIM2|RFC5|POLA2	SUB3|SUB2|SUB4		PRIM1|PCNA|RFC3|POLA1|POLD1|PRIM2|RFC2|RFC4|POLA2|RFC5|POLD4|POLD3|POLD2	RFC3|RFC4|PRIM1|POLA1|POLD1|RFC5|POLA2|POLD2|PCNA|PRIM2|RFC2|POLD3	RFC3|PCNA|POLD4|PRIM1|POLD1|POLA2|POLD2|POLA1|RFC4|RFC5|PRIM2|RFC2
REAC:190236	Signaling by FGFR	0.0148036	380	PDGFRB|IL2RB|GFRA1|RASAL3|ADCY4|PIK3CD|ERBB2|LCK|FGF2|IRS1|PSPN|FLRT2|HGF|APBB1IP|PDGFRA|AGO3|PSMD11|CD86|TEK|TRAT1|PSMB3|FGF7|VWF|RET|PDE1B|CD19|MAPK3|GRIN1|POLR2J|RASA4|FGFR1|GRIN2C|CAMK4|RASAL2|RASGRP4|PEBP1|VCL|PSMD3|ADCY5|RASGRP3|LAT|PSMC1|SPTBN2|FGF10|ICOS|ESRP1|BRAF|CD80|NRG1|TLN1|IL2RA|IL2RG|JAK3|ARTN|RASGRF2|CD28|WDR83|PSMA7|CDKN1A|NF1|MLST8|PHLPP2|ITGB3|RASAL1|SPTBN5|SHC3|EREG|AKT3|PPP2…	combined
