# Supplementary material for: Establishment and characterization of 24 breast cancer cell lines and 3 breast cancer organoids reveals molecular heterogeneity and drug response variability in malignant pleural effusion-derived models
Source: Breast Cancer Res. 2025 May 1;27:66. doi: 10.1186/s13058-025-02032-7 (PMC12044882; doi:10.1186/s13058-025-02032-7)
Supplement: Supplementary file 9 — Additional file 9. Table S6. Related to Fig. 3C. Total loading components of multiple set 3. [file 13058_2025_2032_MOESM9_ESM.xlsx]

## Sheet: Sheet1
Supplementary Table 6. Total loading components of multiple set 3
Genes	PC1	PC2
SDC1	-0.168957	0.733581
ACTG1	-0.158621	0.275359
SCGB2A2	0.718483	0.257409
LAPTM4A	0.0405586	0.138926
KRT8	-0.0212245	0.0990261
ACTB	-0.0061868	0.0802304
UBC	-0.0379538	0.0745812
CEACAM6	0.123453	0.0726977
TMSB4X	0.0613068	0.0726271
DDX1	0.00905265	0.0672171
CLDN4	-0.0320821	0.0640418
KRT19	-0.0362509	0.062886
FASN	-0.0118242	0.057175
SAT1	-0.057146	0.052746
KRT18	0.0164151	0.0466551
GNAS	-0.028133	0.0459004
NR4A1	-0.0510732	0.0439388
P4HB	0.0632227	0.0438213
PSCA	-0.0315675	0.0432952
LY6E	0.0178831	0.0427109
FOSB	-0.0107109	0.0419454
HSP90AB1	-0.0500243	0.0411009
LAMP1	0.0203002	0.0388759
ELF3	-0.0407625	0.0369246
RPL13AP5	0.0471227	0.0367509
PTMA	-0.0478606	0.0363172
CDH1	0.00152872	0.0362822
HSPB1	-0.0273238	0.0360363
MAGED1	-0.00212324	0.034673
GLUL	-0.0137796	0.0340417
CLTC	0.0145089	0.0337658
PRDX1	-0.0062185	0.033572
ZFP36	-0.0272502	0.031994
CALR	0.0714938	0.0319225
SCD	-0.0321357	0.0311067
PSAP	0.0420643	0.0291425
ZNF217	-0.0179301	0.0288898
KRT81	0.0514717	0.0278181
DBI	-0.0103993	0.0277741
EGR1	-0.0575847	0.0277725
PPIA	-0.0145659	0.0277633
DNAJB1	-0.00101439	0.0275824
BPIFB1	-0.0179013	0.0273323
RPS2	0.00158353	0.0268782
MYL12B	-0.000987114	0.0251086
HES1	-0.0211119	0.0243036
DUSP4	0.00206462	0.024072
UBB	-0.00501534	0.0240403
LGALS3BP	0.013082	0.0237387
ATP6AP2	-0.0373773	0.0235897
HSP90AA1	-0.0478181	0.0235368
HSP90B1	0.0182261	0.023466
RPN2	0.0147484	0.0234277
FTL	0.0389471	0.023247
YWHAZ	-0.0209838	0.0231314
IGF2	-0.0151095	0.0231045
TM9SF2	0.0369135	0.0225323
TACSTD2	0.00274476	0.0224096
CAPNS1	-0.00154182	0.0217767
PFN1	-0.0165159	0.0214989
HNRNPA2B1	-0.00435467	0.021454
HNRNPU	-0.00585405	0.0211952
MALAT1	-0.0141183	0.0210978
KRT4	-0.00988726	0.0210678
EIF3CL	-0.00726721	0.021063
CFL1	0.00138718	0.01989
ID1	-0.0297865	0.0198113
DSTN	0.0283112	0.0196763
TMBIM6	0.0296539	0.0193844
H3F3B	-0.0193855	0.0192828
GSTP1	-0.0156646	0.0192262
CNBP	0.00507895	0.0190857
KRT7	0.0541978	0.0184137
SPINT2	0.0241996	0.0182923
ADIRF	-0.0170505	0.0181456
TUFM	0.00473439	0.0181392
ARF1	0.00257636	0.0180906
OLFM4	-0.0115701	0.0179436
NQO1	-0.0234657	0.0179301
PPP1R15A	-0.00478676	0.0176092
PDIA3	0.030816	0.0175764
JUP	-0.00177556	0.0174798
ACTN4	0.0141389	0.0172788
JUNB	-0.0279922	0.0172147
CTGF	0.0099579	0.017002
NCL	-0.0163459	0.016792
ATP5B	-0.0131163	0.0167252
TOB1	-0.0164423	0.016582
COL18A1	-0.00270548	0.0162098
TRPS1	-0.00147092	0.0161188
AGR2	-0.000217412	0.0160805
MYL6	-0.005916	0.0160377
SLC1A5	0.0360309	0.015863
YWHAB	0.00887262	0.0157009
CRABP2	0.00992072	0.0155751
SELENOP	-0.00947821	0.0154931
F11R	-0.0173003	0.0154385
DHCR24	0.0319034	0.0153893
PTP4A1	-0.00221686	0.0153163
RPS11	0.0207636	0.0152416
ID3	-0.0161693	0.0151638
ADAM9	0.00046832	0.0149663
SQLE	-0.00288838	0.0148683
CD9	-0.000775111	0.0148607
MDK	-0.00305142	0.0148515
TMED2	0.0109085	0.0147254
YWHAE	-0.0114459	0.0143852
HSPA8	-0.00021733	0.0143523
CYR61	0.011553	0.014077
PEBP1	0.013603	0.0138839
RPS5	0.0203553	0.0138617
NEAT1	0.0390698	0.0138137
SERF2	-0.00708886	0.0138122
BZW1	-0.00678464	0.0138113
HMGCS1	-0.0119952	0.0137807
TFRC	-0.0167506	0.0136036
H3F3AP4	-0.00452953	0.0133577
PLEKHF2	-0.0051177	0.0133548
TRIM28	-0.00318937	0.0132608
ATP5E	-0.00153438	0.0132459
TGFBI	-0.00573214	0.0132454
APLP2	0.0235996	0.0131179
PSMA6	0.00118031	0.013042
S100P	0.00407692	0.012971
ARL6IP1	-0.00801667	0.0129642
CALML5	-0.000924392	0.0128388
PSMA7	-0.00139196	0.0127715
EIF5A	-0.00934096	0.0126622
EIF4A1	-0.0179908	0.0126242
GM2A	0.00271138	0.0125846
RPL8	-0.0159437	0.0125739
SF3B3	-0.00718944	0.0125648
DDX5	0.00182199	0.0124878
HNRNPC	-0.00969546	0.0124558
CP	-0.0106008	0.0122651
RPL28	0.0232551	0.0122318
PPP2R1A	-0.00437752	0.012145
FBP1	-0.0053527	0.0121406
BCAM	0.0128295	0.0120401
HNRNPUL1	0.00339393	0.0120342
FXYD3	-0.00328069	0.0119443
TRAF4	-0.00767546	0.0118335
TSC22D3	-0.00490909	0.0117803
EIF4G1	-0.00580468	0.0117798
PEG10	-0.00810308	0.0117672
RBM3	0.00516253	0.0117579
EIF4G2	0.00915294	0.0117419
RPS19	0.0104998	0.0117391
ADAM15	0.000991618	0.0116476
IER2	-0.00952551	0.0115444
PSMD8	0.00457399	0.0112389
FKBP4	-0.00688533	0.011143
SFPQ	-0.0053345	0.011131
EIF4A3	-0.00812233	0.0110341
MYL12A	0.00845628	0.01103
RPL18	0.00968467	0.0110006
CDC42	-0.00209894	0.0109716
HSPH1	0.00237841	0.0109707
TUBA1B	-0.0261088	0.0108809
SFRP1	0.0157654	0.0108618
SARAF	0.0070549	0.0108038
HNRNPK	-0.00924275	0.010792
SNCG	-0.00800388	0.0107344
MUC1	-0.00757803	0.0106991
CCT5	-0.00636416	0.0106792
COX6B1	0.00453771	0.0106788
RAN	-0.0108764	0.0106247
SLC9A3R1	-0.00736717	0.0105502
RAB11FIP1	-0.000434115	0.0104097
EIF2S3	0.00418533	0.0103422
INSIG1	-0.00868526	0.0103351
SRSF3	-0.0104093	0.0102593
HMGN2	-0.00531684	0.0102385
TPM4	-0.0043743	0.0102211
HERPUD1	0.0127591	0.010214
SRSF2	-0.0128546	0.0101723
JUN	0.00137738	0.0101279
IER5	-0.00586325	0.0101076
SQSTM1	0.044163	0.010015
RPLP1	0.0232589	0.00991975
CLPTM1	0.00868402	0.00991045
VDAC1	-0.0118631	0.00990072
FOXA1	-0.00275289	0.00983855
S100A11	0.00231972	0.00979465
MCL1	-0.0125583	0.00975501
CX3CL1	-0.00573736	0.0097239
FOS	-0.0250863	0.00966189
WDR26	0.000453035	0.00962339
KARS	0.00435978	0.00959219
TMSB10	-0.00388524	0.00954845
ELOVL5	0.00703213	0.00954039
GEN1	-0.0157551	0.00949186
COX6A1	0.000877015	0.00947613
SMARCD2	0.000681037	0.00947465
PPP4C	-0.00495651	0.0094298
HSPD1	-0.01152	0.00938559
EFHD1	-0.00373368	0.00937999
HNRNPL	-0.00399992	0.00921686
CCT3	-0.00662517	0.00921163
NDUFV2	-0.00150504	0.00916989
ALDH2	0.00216655	0.00911474
TFDP1	-0.00850477	0.00902704
TGIF1	-0.00828123	0.00900921
CCDC47	0.0126379	0.00897246
GOT2	-0.00351	0.00884967
TUBA1C	-0.0118185	0.00880304
CHCHD2	0.000384888	0.00878019
PSMB2	-0.00137874	0.0087752
RPL13	0.000802104	0.00875844
AZIN1	-0.00304138	0.00869222
SELENBP1	-0.0079976	0.00865865
SYNGR2	5.67248e-05	0.0086439
VMP1	0.00594167	0.00862903
XIST	-0.00121248	0.00861075
RPS9	0.00105995	0.00860486
RPL32	0.00496473	0.00858354
PDIA4	0.00960018	0.00857189
IRF2BPL	-0.00477526	0.00856328
C1QBP	-0.00353193	0.00848571
BRD2	-0.0147223	0.00847349
SRP54	0.00530248	0.00846359
MDH2	-0.00211265	0.00842734
PDIA6	0.0181991	0.00838657
FBLN1	-0.00478373	0.00836712
GOLPH3	0.00038179	0.00836684
GSPT1	0.00425257	0.00833447
RPS26	-0.00178777	0.00830576
HSBP1	-0.000269104	0.00828217
VPS35	0.00072028	0.008278
DDOST	0.00867204	0.00827326
MYADM	-0.00331559	0.00821488
IRF2BP2	-0.00418442	0.00819343
CYCS	-0.000618778	0.00815831
ATP6V0D1	-0.000214887	0.00815261
HMGCR	-0.00360392	0.00808082
CBX4	-0.00345081	0.00805082
CEACAM5	0.0178993	0.00804707
FAM210B	0.00696274	0.00802793
LPIN2	-0.0040795	0.00801895
SKP1	0.00207326	0.00798031
HM13	0.00979666	0.00797307
PRPF40A	-0.00381738	0.00797116
RPN1	0.0106967	0.00796121
GLO1	-0.00947311	0.00788106
DNAJA1	-0.00116382	0.00786532
ARFGAP1	0.000789077	0.00786514
FUS	-0.00912871	0.00786419
FAM84A	0.119027	0.00784238
COPB2	0.00357494	0.00783438
SELENOW	0.00272388	0.00779669
RPS16	0.00783005	0.00779352
ARF6	0.00022166	0.00776105
EEF1D	0.00528916	0.00774955
BSG	0.0314381	0.00773782
U2AF2	-0.00166096	0.00760457
TUBB4B	-0.00788828	0.00759164
S100A4	-0.0107095	0.00758455
RHOA	0.00656609	0.00756508
RAD21	-0.00792073	0.0075399
MLF2	-0.00654869	0.00753289
MRFAP1	-0.00422439	0.00748419
ZFP36L1	-0.0264374	0.0074649
LIMA1	-0.00240621	0.00742449
PSMD7	-0.000696053	0.00739285
HMGB1	-0.0105129	0.00737254
DDX3X	-0.0174261	0.00731863
YBX1	0.00162757	0.00726303
KDM1A	-0.00657384	0.00725434
FDFT1	-0.000549004	0.0072516
SYNCRIP	0.000758314	0.00724461
HNRNPA3	-0.00680719	0.00722118
CCT6A	-0.00198713	0.0072176
PTGES3	-0.00728517	0.00719319
DUSP5	-0.00676366	0.00719312
COPG1	0.00396523	0.00717499
GRN	-0.00070266	0.00714432
SUB1	-0.00615626	0.00713813
SEC61A1	0.0128487	0.00713417
PPIB	0.00822052	0.00712599
IST1	-0.00167163	0.00711338
TPM3	-0.00283415	0.00711298
CALM1	0.00237557	0.00708483
MSMO1	-0.00442979	0.00707548
ZNF664	0.00318084	0.0070466
CTSB	0.0150812	0.00704255
MARCKSL1	-0.00505769	0.00702589
ESRP2	0.000898535	0.00702208
NUDT21	-0.00251829	0.00696327
APEX1	-0.00139493	0.00695309
SERBP1	-0.000971358	0.00691661
COX6C	-0.00196617	0.00691564
CNN3	0.0059086	0.00691318
MUC5B	-0.0116614	0.00690052
SET	-0.000732186	0.00687645
SNRPD2	0.000484245	0.0068754
PTBP1	-0.00202525	0.00687457
CTNND1	0.00784628	0.006855
RPL23A	-0.0180122	0.00684412
ATP5F1	-0.000226047	0.00682934
PTMS	-0.0108011	0.00682749
GPS1	0.00266537	0.0068178
CTSA	0.0114255	0.00681363
AQP5	0.0100344	0.00679939
IQGAP1	0.0136	0.00678386
YARS	0.0128728	0.00677802
ASAH1	0.0176415	0.0067772
COX7A2	0.00312	0.00673679
DHX15	-0.000759159	0.0067209
MAPRE1	-0.00224332	0.00671648
LGALS3	0.00585569	0.00670746
PARP1	-0.00359142	0.00669874
SRP9	0.00302025	0.00665803
GPRC5A	-0.00473179	0.00665258
DYNC1LI2	0.00425273	0.0066464
MAP1LC3B	-0.00472604	0.00663694
RPL41	0.00316794	0.00662666
EGR3	-0.00654047	0.0066202
DNAJA4	4.42236e-05	0.00660815
CITED4	-0.00232428	0.00660353
SYAP1	0.00213729	0.00658871
EEF1G	0.017786	0.00657627
OAZ1	0.00526387	0.00655379
RHOB	-0.0179106	0.00655041
ZNF146	0.00346563	0.00654489
IDH2	0.000390868	0.00651647
NAPRT	0.00141283	0.0064977
PRMT1	0.000450784	0.00648027
DHCR7	0.00157242	0.00647471
ARPC3	-0.00134423	0.00647343
EIF2S2	0.0100034	0.00647149
ACIN1	-0.000449086	0.00645226
MAT2A	-0.00585489	0.00644872
NPM1	-0.000795523	0.00644289
HSD17B10	-0.0029118	0.00643497
HMGA1	7.75878e-06	0.00641737
NDUFB9	0.000355729	0.00641109
CD46	0.00609322	0.00637024
STMN1	-0.0100493	0.00634214
SRSF6	-0.00279752	0.00633393
METTL7A	-0.00498156	0.0063254
ACLY	-0.000224012	0.00631761
CCND1	0.00988352	0.0063149
EAPP	0.000891136	0.00631239
CALM3	-0.00375108	0.00629031
PSMC4	0.0015732	0.00628266
CCT7	-0.00668868	0.00627593
PPT1	-0.000316502	0.00627001
DCXR	0.000715849	0.00622688
EFNA1	-0.00637445	0.0062028
CDC42EP3	-0.00313383	0.00618257
COX5B	0.00254119	0.00616621
ENC1	-0.00198354	0.00616385
RPL11	-0.00633272	0.00613634
STIP1	0.00158292	0.00607314
POLR2A	-0.00706343	0.00606101
EIF1	0.0031828	0.00605974
44806	-0.00908832	0.00605026
LDHB	-0.00698009	0.00604844
SIK1	-0.00164266	0.00604728
HNRNPDL	-0.00463652	0.0060426
SCGB1D2	0.0260292	0.00602832
GLUD1	-0.000539008	0.00601389
GADD45B	-0.00213123	0.00601237
NONO	-0.00486959	0.00599481
CCT8	-0.00244544	0.00597342
COX7B	0.00157593	0.00597025
CCT2	-0.00437215	0.00596021
LRRC59	0.00266648	0.00595833
YWHAG	-0.00197426	0.0059519
MIDN	-0.00284184	0.00595083
SUPT5H	0.00407855	0.00590746
PBX1	0.00118261	0.00590213
PPDPF	0.00351935	0.00588848
FKBP1A	1.53479e-05	0.00588533
VASN	-0.00337254	0.00587664
ARF5	-0.00330614	0.00585001
DAP3	-0.00215842	0.0058446
TFAP2B	0.000309829	0.00584237
CSTB	0.00680755	0.00584176
DHX40	-0.00387741	0.00583162
BCAS1	-0.00907113	0.00582667
RAB7A	-0.000542994	0.00582583
TOP1	0.0027156	0.00582346
44813	0.00311992	0.00582107
SRP14	-0.000975921	0.00580006
MORF4L1	0.00167222	0.00579919
TFG	0.00133853	0.00579668
SOD1	-0.00811121	0.00579084
UQCRC1	0.00113333	0.00577014
NDUFB11	-0.00282641	0.00576809
KDELR1	0.00364012	0.00576588
AK2	0.00584032	0.00575682
MKI67	-0.00826402	0.00574945
44627	-0.00294076	0.00574566
POLR2C	0.00122534	0.00573704
RHOV	-0.00369762	0.00572563
DYNLL1	-0.00378192	0.00572023
USP14	-0.00186501	0.00571462
CYP51A1	-0.000672955	0.00570771
CYC1	-0.00215786	0.00570097
NAPA	0.00626433	0.00569843
TRIB1	0.00338697	0.00568527
NUCKS1	-0.00463236	0.00566102
PAK4	0.000926099	0.00564764
RGCC	-0.00306544	0.0056295
HDGF	-0.00260495	0.00562481
CAPRIN1	-0.00369571	0.00561844
CD44	0.00795366	0.00557964
NME2	0.000250337	0.00557632
TAGLN2	-0.000942379	0.00557572
IDI1	-0.00475073	0.00557554
GUK1	-0.002525	0.00556267
AP2M1	-0.00358981	0.00555562
CDH3	-0.00407219	0.00554621
AUTS2	0.000898579	0.00552945
CCNL1	-0.00381929	0.00551987
XPO1	-0.00286353	0.00551471
CAPZA1	-0.00301504	0.00551256
KLF10	-0.00803762	0.00550846
NFKBIA	-0.00391666	0.00550657
ATP5J2	-0.00211961	0.00549968
DNAJA2	0.00139093	0.00547005
CHMP4B	0.00604951	0.00546391
MROH6	-0.000352707	0.00546024
ARF4	0.00405164	0.00545417
PIK3C2G	-0.00278486	0.00545328
EIF3K	0.0075625	0.00544276
ITPKC	-0.00129314	0.00544016
DYNLL2	0.001547	0.00542483
TOP2B	0.000488788	0.0054234
HNRNPR	-0.00533709	0.00542254
HEXIM1	-0.000951423	0.00540988
SMS	0.00206761	0.00540475
BRK1	0.00140668	0.0053992
MRPL12	-0.00301005	0.00535523
PSMB7	-0.00171279	0.00535516
CD24	0.0110898	0.00535084
GSE1	-0.000428989	0.00533615
VASP	-0.00367862	0.00533474
EIF5B	-0.000918612	0.0053273
RBBP7	-0.00939465	0.00531192
NSUN2	-0.00266178	0.0053102
ALYREF	-0.00507225	0.00530223
COL6A1	-0.00224242	0.00530048
VAMP8	0.00340653	0.00528362
CAPN1	0.00744675	0.00527656
S100A14	-0.00302431	0.00526156
TPD52L2	0.00117815	0.0052582
IER5L	-0.00383871	0.00523057
CD81	0.00173623	0.00522965
MCM4	-0.00801052	0.00520436
NME4	-0.000341242	0.00518237
SEC31A	0.000626582	0.00518097
DDX42	0.000823852	0.00517066
ATMIN	0.00189191	0.00514673
GTF3C1	-0.00248851	0.00514623
SMARCC1	0.000711258	0.00514369
TPM1	0.011811	0.0051393
LYPD3	0.00124961	0.00513149
PRR13	-0.00170029	0.00512864
IFI6	0.00424399	0.00512477
SRSF5	-0.00603643	0.00512266
RAB2A	0.002146	0.00511959
DEGS1	-0.00378198	0.00511899
SDC4	0.000448439	0.00510216
BTBD3	-0.00674749	0.00509162
LUC7L3	-0.00209773	0.00508532
BAZ1A	-0.00262326	0.00508469
RPS8	0.00701024	0.00507146
AP1G1	-9.70859e-05	0.00507132
CYB5B	-0.00165891	0.00505742
RPS6KB1	0.00169768	0.00505423
ARPC1B	-0.0011827	0.00503715
SON	-0.0027683	0.00503074
SLC25A5	0.00324596	0.00502254
ADSS	0.00114448	0.00501694
RASD1	-0.00168473	0.0050139
CUL4A	0.00109215	0.00500245
TMA7	-4.05339e-05	0.00498359
RDH14	0.00131452	0.00497486
BHLHE40	-0.0116245	0.00496561
ITM2C	-0.00273978	0.00496237
DHX9	-0.00097547	0.00495245
EIF4H	-0.000539746	0.00493099
SNRNP70	0.00253383	0.00492803
HNRNPA1	-0.00733412	0.00492099
FGFR3	0.00239081	0.00491294
PUF60	-0.00353167	0.00489809
NELFCD	-0.00327987	0.00488184
EPHA2	-0.00146632	0.00486868
RNR2	-0.0358376	0.00485702
ATP6V0C	0.0010767	0.00485534
UBE2S	-0.00399679	0.00485324
EPCAM	0.00667279	0.00484481
REEP5	0.00784838	0.00484413
EGR2	-0.00440272	0.00484162
NAE1	5.58985e-05	0.00484156
TOMM40	-4.04466e-06	0.00483814
PCBP1	-0.00304294	0.00483051
STS	-0.00152302	0.004826
CAPN9	-0.00544922	0.00482367
HSPE1	-0.00459095	0.0048159
MAPK3	-0.00662708	0.00481265
PA2G4	-0.00704896	0.00480998
UBAP2L	-0.00298506	0.00480221
TMED9	0.003912	0.00479854
SF3B2	0.000330273	0.00479099
GTF2I	-0.00355534	0.00478677
COG4	0.00085088	0.00478594
FAM49A	-0.00177203	0.00478579
TRAFD1	-0.00228821	0.00478358
RAC1	0.00176264	0.00477283
PTP4A2	0.0011004	0.00476873
ALDH5A1	0.000753695	0.00476355
ETFA	-0.00132109	0.00476228
BST2	-0.000863739	0.004749
PRPF6	0.00224923	0.00474599
ATP6V1B1	-9.96909e-05	0.00474496
PIK3R3	0.000404525	0.0047404
KDELR2	0.00299231	0.00473662
EPRS	0.00614076	0.00473379
MORF4L2	-0.000905706	0.00472824
COX4I1	-0.00151517	0.00471148
SF1	-0.00295341	0.00470939
HNRNPM	-0.00154302	0.00468382
GNAI2	-0.00337685	0.0046816
SERPINH1	-0.000899111	0.00467822
CALM2	0.00573731	0.00466445
DAG1	6.0742e-05	0.00465465
RBM39	-0.00067932	0.00464807
COPA	0.00174608	0.00464056
PSMB4	-0.00194955	0.00464019
NUTF2	-0.00218665	0.0046329
DKC1	-0.00228804	0.00462638
ANLN	-0.0156748	0.00462135
PSMD14	-0.00212174	0.00461833
RAB1B	0.00100078	0.00461584
ZNF750	-0.00146114	0.0046129
RND3	0.00520079	0.00460802
FGFR1	-0.000184624	0.00460384
SUPT16H	-0.00224822	0.0045988
YTHDF1	-0.00125347	0.00459026
PSMB6	-0.0023101	0.00458684
SEC13	0.0021276	0.0045795
SAE1	0.003491	0.0045775
MUCL1	0.00705016	0.00457666
VDAC3	-0.000813719	0.00455357
PRRC2C	-0.00159086	0.0045451
UQCRH	0.00189819	0.00453956
EIF1AX	-0.0017888	0.00453737
CPNE3	-0.00103355	0.00453091
HSPA6	-0.00467609	0.00452763
TLE3	-0.00059974	0.00452007
ARGLU1	-0.00164141	0.00450709
CAND1	-0.00430433	0.00450044
ACTR2	0.00347831	0.0044994
CALU	0.0033373	0.00446804
ERMP1	0.00480308	0.00446261
LAPTM4B	-0.00241861	0.00445871
DNTTIP2	-0.00438451	0.00445538
RSL1D1	0.00174717	0.00444932
CSNK1D	-0.00278603	0.00444533
CPNE1	-0.00567247	0.00444513
GNB2	-0.00230978	0.00443878
RTFDC1	0.00216633	0.00442924
PARK7	0.000867331	0.00442916
SREBF1	-0.0175333	0.00442202
CAPZB	-0.00290853	0.00442158
PSMA2	-0.00253483	0.00441942
EIF3H	0.00229194	0.00441502
NCOA7	-0.00116416	0.00440756
RNPS1	-0.00484007	0.0044023
PRKCD	-0.00475259	0.00440168
ATXN7L3B	-0.00318937	0.00440084
SND1	0.00453097	0.00438469
SLC11A2	0.00199431	0.00438467
HNRNPD	-0.00395894	0.00436086
STARD10	-9.45077e-05	0.0043511
WDR1	0.000755896	0.00435014
COPE	0.00490054	0.00434811
TERF2IP	0.00199417	0.00434602
ECHS1	-0.00285589	0.00433752
ENSA	-0.000690275	0.00433639
ARHGDIA	-0.00537691	0.00433402
EIF3I	-0.00135194	0.00431029
STT3B	0.00748323	0.0043094
DLD	-0.000252848	0.00430609
ACE	-0.00845553	0.00430462
CYB5R3	0.000466566	0.00429725
UBE2N	-0.00187239	0.00429223
GAN	-0.00206911	0.00428541
E2F4	0.000852491	0.00428053
TALDO1	0.00254415	0.00425364
HNRNPA1P10	-0.00697656	0.00425265
DDIT3	-0.00791673	0.00423364
PDCD6	-0.00142692	0.00422845
ADRM1	0.00110733	0.00422464
PTK2	-0.00484893	0.0041982
MAL2	0.0169467	0.00419061
FAM84B	0.00847447	0.00416916
CAST	0.00806299	0.00416633
USP7	-0.000960857	0.00416399
RAB8A	-0.00225064	0.00415502
CLDN3	0.00647071	0.00414864
S100A10	-0.00134202	0.0041475
UBA1	-0.00572748	0.00414578
PTRH2	0.000856965	0.00413537
ZNF385A	-0.00594705	0.00413225
POR	0.00319516	0.00413177
POF1B	-0.00339108	0.00412964
TPX2	-0.00863557	0.00409422
PSMC2	-0.000455311	0.00408252
NEU1	0.00454734	0.00407906
G3BP1	-0.00291523	0.00407261
OS9	0.00653098	0.00405731
THEM6	0.00655964	0.00405652
H2AFJ	0.00151105	0.00404624
HNRNPH1	-0.00523006	0.00403003
NR2F2	0.00185318	0.00402565
MDFI	-0.000800145	0.00402251
TMEM87A	0.000526773	0.00401897
POLR2L	0.000486876	0.0040146
OAT	0.00155013	0.00400792
NEDD8	-0.000998749	0.00400074
ZNF703	-0.00045106	0.00399964
ASAP1	-0.00121065	0.00399795
RAB22A	0.000789474	0.00399593
TFAP2C	-0.00401537	0.00398897
CKS2	-0.00759434	0.0039856
SLC9A1	0.00261014	0.00397179
ARL4C	-0.00579681	0.00396556
FBLN2	0.000446556	0.00396211
PDHA1	-0.00152257	0.00396026
MYCN	-0.00497566	0.00395699
CLIC3	-0.00249131	0.00395383
ARID1A	0.000363194	0.00395121
ACBD3	0.00100789	0.00394797
H2AFY	-0.00318524	0.00394245
FAM198B	-0.00443889	0.00394216
FAU	0.00557183	0.00394212
UBXN4	-0.000476492	0.00394081
EIF6	0.0026151	0.00394066
SLC2A1	-0.00272909	0.00393263
HOXC10	-0.000596652	0.00393084
SRSF9	-0.00226439	0.00393033
ERRFI1	-0.000240535	0.00391842
NUDC	0.002134	0.0039086
NUCB1	0.00728182	0.00390088
ARHGAP23	0.00477418	0.00389538
EWSR1	-0.00348698	0.00388822
CTNNB1	-0.00115522	0.00388554
HDAC1	-0.00342309	0.00388289
ARCN1	0.0050066	0.00388269
DIDO1	-0.00278612	0.00388208
RPS21	0.0076552	0.00388039
CSE1L	-0.00292322	0.00387653
DDX23	-0.000873599	0.00386675
PPP1CC	-0.00608365	0.0038587
TYMS	-0.00615493	0.00385513
TM2D2	-0.00267862	0.00384969
FDPS	-0.00395483	0.00384488
NECTIN2	0.00125114	0.0038423
APRT	-0.00202303	0.00384131
DDX39B	-0.00490155	0.00383229
SERTAD3	-0.00269726	0.00382958
NR2F6	0.00157123	0.00382119
PGRMC1	0.00175202	0.00380729
BCL2L1	0.0019302	0.00379208
CRIP1	-0.00225897	0.0037903
XRCC5	-0.00786705	0.00378717
KIF22	-0.0118244	0.00378217
ELOB	0.0027341	0.00377671
FADS2	0.00448025	0.00377552
ARPC4	9.4022e-05	0.00377392
NDUFS6	-0.000238228	0.00376124
ATP6V1G1	0.000383045	0.00375959
EIF3B	-0.000987468	0.00375465
UBE2C	-0.00527461	0.00375303
PSMB5	-0.00163118	0.00375086
CBFB	-0.000355028	0.00375042
ECH1	0.00191188	0.0037487
SH3BGRL3	0.000443027	0.00373794
TM7SF2	0.00249314	0.00373252
UQCRC2	-0.000554094	0.0037281
PADI2	-0.002984	0.00372192
NDUFB10	0.00140226	0.0037201
CDK16	-0.00723332	0.00371815
TNFRSF12A	0.00349988	0.00371766
EIF3A	0.00218669	0.0037169
ATF4	0.0102618	0.00371678
RPL24	-0.0081978	0.00371225
RPL19	0.0034874	0.00371181
SCRN1	0.00399787	0.00369974
TSPYL2	-0.00408984	0.00369032
HGS	0.000412394	0.00368438
NUFIP2	-0.00016641	0.00368327
RUVBL2	-5.88366e-05	0.0036805
NDUFA13	0.00190046	0.00367209
CSDE1	0.00666844	0.00366675
RBM23	-0.000941336	0.00366599
C14orf166	0.00319116	0.00366481
CTCF	-0.000149473	0.00366259
LPCAT1	-0.000541608	0.0036597
MAGT1	0.00746308	0.00365846
RAP2B	-0.00291679	0.00365632
RAB1A	0.00269297	0.00365192
CAP1	0.000698066	0.00364509
GCSH	0.00060692	0.00364301
KRT15	0.00406332	0.00363767
SLC12A2	-0.00283883	0.00363274
MLX	-0.000527256	0.00363031
MDM2	-0.00415145	0.00363022
SPDEF	-0.00132126	0.00362769
SSR4	0.00392278	0.00362679
PHLDA2	-0.00217481	0.00362416
PABPN1	-0.00182764	0.00360446
CHML	-0.00313413	0.00359926
LRPPRC	0.00315614	0.00359423
FBL	0.000504309	0.00358794
HADHB	0.00271875	0.00358729
RTN4	0.00558899	0.00357986
SPAG5	-0.0138864	0.00357819
U2SURP	-0.00138138	0.00357782
RAE1	-0.0024167	0.00356976
TIMP2	0.00262225	0.0035604
MRPS35	0.000615236	0.00356024
NUP153	-0.00281601	0.00355838
SRRT	-0.00126666	0.00355734
NUSAP1	-0.00757898	0.00355474
BLVRB	-0.000502525	0.00355178
UQCRFS1	0.00147626	0.00355068
SAP18	0.00193429	0.00355052
SELENOF	-0.000497567	0.0035488
PSME3	-7.21234e-05	0.00354202
JPT1	-0.00696863	0.00354117
PUM1	-0.000764115	0.00353476
VWA1	0.000929291	0.00353372
SRPK1	-0.000652748	0.00352568
PFKL	0.00106111	0.00351551
THRAP3	-0.000346778	0.00351394
ARHGDIB	0.0056545	0.00351211
RRN3	-8.14556e-05	0.0034961
ESD	-0.000477275	0.0034769
NDUFAB1	-4.64694e-05	0.00347627
CST3	-0.00254671	0.00347486
GSR	0.00176797	0.00347422
BCAR3	-0.00629888	0.00346665
DDB1	0.00199596	0.00346295
HNRNPA0	-0.00479125	0.0034622
ARAF	-0.00158783	0.00346131
RAD23B	-0.00350503	0.00345861
MRPS15	0.00204295	0.00345701
LDLR	-0.00124824	0.00344955
OVOL1	-0.00279847	0.00344287
AKAP9	-1.7299e-05	0.00344013
RALY	6.71846e-06	0.00343014
PPP1CB	0.0044379	0.00342762
EPAS1	0.00136113	0.00342493
CAB39L	-0.00210721	0.00342419
H1FX	-0.00372774	0.00342161
DCTN5	-0.000200453	0.00342057
RPS4X	-0.00677771	0.00342013
CSNK2B	-0.000268475	0.00341685
RPL27	0.00212297	0.0034094
RHOC	-0.0060869	0.00340468
YES1	0.00206909	0.00340431
CERS4	0.00436402	0.00340341
TACC1	-0.00268604	0.00338741
ATP5H	0.00379233	0.00338434
HTATSF1	-0.00225059	0.00337942
NDUFS5	0.000141542	0.00337561
STARD7	-0.000511133	0.0033711
TMEM165	0.00288824	0.00336967
ALDH7A1	-0.000555949	0.00335268
EMC10	0.00328845	0.00335143
USP10	-0.00188081	0.00334709
LSR	0.000149738	0.00333937
UPF1	0.000777488	0.00333537
CPT1A	0.00461735	0.00333147
RFWD3	-0.00228846	0.00333053
SRRM2	-0.00307387	0.00332495
BTG2	-0.0060165	0.00332241
TMPO	-0.00558484	0.00332193
LONP2	0.00159046	0.00332049
HS6ST1	-0.00165032	0.00331811
NUDT4	0.000273867	0.00331285
AP2S1	0.00240948	0.00331177
TRIM2	9.296e-05	0.00330806
PSMD1	-0.00257487	0.00330217
KRT80	0.00155331	0.00330188
U2AF1	-0.000880051	0.00329918
RAB11A	-0.00148919	0.00329677
RBM4	0.000154456	0.00329447
GID8	0.00248662	0.00329332
HNRNPAB	-0.00439912	0.00329313
EMP1	0.0153282	0.00328408
RBM42	-0.000378909	0.00328317
CHAMP1	-0.000593054	0.00328225
OAZ2	-0.000549458	0.00328202
CLINT1	0.00116354	0.00328006
OST4	0.000933728	0.00327665
FH	0.000310137	0.00327571
CACYBP	-0.00143782	0.0032692
NAB2	-0.00231315	0.00326917
CORO1B	0.00498505	0.00326656
SURF4	0.00342653	0.00326607
WWP2	0.0011889	0.00326547
SLC25A6	0.00546397	0.00326353
TIMM17B	-0.00118475	0.00325725
SLC25A39	-0.00024489	0.00325594
ZMIZ1	-0.00366027	0.00325556
GRSF1	-0.000718515	0.00325469
SLC20A1	-0.0161614	0.00325241
AKAP1	0.00216443	0.00325219
GABARAPL2	0.000362481	0.00325091
44811	-0.00317255	0.0032502
DDX19A	5.41678e-05	0.00324128
OSR1	-0.000919416	0.00323898
DDX27	-0.000581127	0.00323743
PSMC5	0.00265681	0.00323616
RPS25	0.00892376	0.00323449
NOP58	-0.00223324	0.00323087
SRF	-0.00170157	0.00322916
RPL36AL	0.00171698	0.00322153
BCL3	0.0011548	0.00321709
ARFGEF1	-0.00117386	0.00321705
DEK	-0.0061857	0.00321118
RALBP1	0.00140403	0.00321073
ACSS1	0.000945214	0.00321007
KDM5B	-0.00262949	0.00320471
NBN	-0.0012301	0.00319758
CDKN1B	0.00107971	0.0031936
ADIPOR1	0.00221065	0.00319146
TOMM70	-0.000754057	0.00319086
DNAJB6	0.00128684	0.00318917
STAT3	0.00203168	0.0031883
ANXA2	0.0108117	0.00318635
ATP5I	0.00014133	0.00318576
PNN	-0.00603121	0.00318426
HMGB3	-0.00217214	0.00318274
LUC7L2	-0.00198138	0.00318077
TUFT1	-0.00180966	0.00317695
ERH	-0.00271388	0.00317642
TMCO1	0.00326754	0.00317455
SYDE2	9.88253e-05	0.00317434
HSPA1B	0.0352311	0.00317367
HMGN1	-0.00141994	0.00317289
BRD7	0.00041699	0.00316346
CPSF1	-0.00103444	0.00315805
TM4SF1	0.00265244	0.00315417
LSM14A	0.00387505	0.00315233
ACTR3	0.00209146	0.00315057
ATAD2	-0.0075115	0.00315025
CHTF8	-0.00047744	0.00314877
YTHDF2	-0.000130592	0.00314853
NDUFA4	0.00112811	0.00314699
B4GALT5	-0.00214221	0.00314459
UBE2Q1	0.00230309	0.00314292
GNAI3	-0.000802214	0.00313915
RPS14	0.00421231	0.00313855
RPS28	0.00555044	0.00313526
GGCT	0.00911814	0.00313494
ATP5L	0.00174794	0.00313126
NOC2L	-0.000640185	0.00312156
NDUFS2	-0.00452152	0.00312017
BOLA2B	0.000353603	0.00311278
RBMX	-0.00767667	0.00310569
SSB	-0.00457457	0.00310504
DDX21	0.00108457	0.00310301
SLC9A2	-0.00214316	0.00309934
PRR11	-0.00436741	0.0030972
ATP5G1	-0.00202443	0.00309431
MAX	0.000821301	0.00309114
MKRN1	0.000823114	0.00309048
CSRNP1	-0.00419826	0.00308762
ITM2B	0.00250368	0.00308375
TRERF1	-0.00308342	0.00308259
PPP5C	-0.00115998	0.00307689
SNRPC	-0.000649645	0.00307464
KIAA1522	0.0111903	0.00307207
SBDS	0.00424585	0.00307123
SLC25A24	-0.000821156	0.00307096
KLF5	-0.00554318	0.00306815
HNRNPH2	0.000233522	0.00306604
LENG8	0.000833383	0.00306584
ANAPC5	0.00205616	0.0030658
L1CAM	-0.00133132	0.00306387
AMOTL2	0.000767197	0.00306328
ID2	-0.004783	0.00305668
ARL1	0.00245797	0.00304875
HSPA4	-0.00204053	0.00304702
CSNK2A1	0.00341307	0.00304503
UBP1	0.000264981	0.00304181
STK38	-0.000397057	0.00303838
SCAF1	0.000762378	0.00303647
MRPS34	0.000965707	0.0030341
TNFSF15	-0.00395767	0.0030311
COX8A	0.0019606	0.00302972
UBA2	0.0041844	0.00302971
TCP1	0.00723337	0.00302968
DNAJC3	0.00444691	0.00302663
TOP2A	-0.00609762	0.00302436
PTTG1IP	0.0136974	0.00302343
INHBB	0.00224894	0.00302174
PHB	-0.000162889	0.00301782
DAZAP2	0.000354389	0.00301452
PIK3R1	0.00237575	0.0030137
SMC1A	-0.00438668	0.00301313
IARS2	-0.000712995	0.00301283
MXD1	-0.00277721	0.00301068
SLC34A2	0.0036754	0.0030105
PROM2	-0.000112023	0.00300164
TBCB	5.83966e-05	0.00299391
PDAP1	0.0011716	0.00299387
CAPS	-0.00685802	0.00299339
SCAMP3	0.00389883	0.00299272
GSK3A	0.00220146	0.00298689
PRDX6	-0.00347137	0.00297859
SLC25A3	-0.00653567	0.00297695
NAP1L1	-0.00464609	0.00297653
PRDX4	-0.00252923	0.00297498
TNRC6C	-0.000704834	0.00297403
MARCKS	-0.00109459	0.00297263
R3HDM1	-0.00192696	0.00297123
DEDD2	-0.000358903	0.00296796
C6orf132	-0.00350507	0.00296775
PPA1	0.00143162	0.00295749
RPSA	0.00245993	0.00295349
PFDN5	0.00127809	0.00294749
HIST1H2BK	-0.00235759	0.00294246
H2AFX	-0.00223041	0.00293653
HNRNPF	-0.00148531	0.00293517
POMP	-0.000463677	0.00292867
RASSF3	-0.00189172	0.00292634
CKAP2	-0.00624424	0.00292625
SLC25A25	-0.00281165	0.00292287
PICALM	0.00121599	0.00292175
PLEKHS1	-0.00178259	0.00291434
CBX3	-0.0149773	0.0029118
GTF3A	0.00108821	0.00290954
PAGR1	0.00215742	0.00290901
RIPOR1	-0.00185833	0.00290423
EGLN2	0.00815853	0.00290115
LINC00673	-0.00437027	0.00289448
TSKU	0.00645927	0.00288904
PHF8	-0.00541603	0.00288836
TMEM59	0.00744666	0.00288658
PTOV1	-0.000334431	0.00288359
COX5A	0.000938725	0.00288173
PFDN2	0.000194225	0.00287898
SIRT2	0.00615302	0.00287781
BOLA2	-0.00199621	0.00287694
ATPIF1	-0.000200941	0.00287673
IGFBP4	-0.000252175	0.00287629
CCDC6	0.00144005	0.0028756
CAPZA2	-0.000200537	0.0028726
SLC39A7	0.00529743	0.00287098
CORO1C	-0.0012609	0.00286831
CCT4	-0.00171132	0.00286154
TARDBP	-0.00154157	0.00286153
PPP2CA	0.00318621	0.00286043
ZMPSTE24	0.00405055	0.00285572
EZR	0.00545494	0.00285493
PRMT5	-0.00170991	0.00285463
ZDHHC7	0.00108304	0.00285221
SLC7A8	0.000403408	0.00284644
NME1	-0.000428148	0.00284618
CHKA	0.00226588	0.0028417
RAB5B	6.32815e-05	0.00283933
ITFG1	0.00241414	0.00283843
CENPN	-0.00228189	0.00283463
RERE	0.000120494	0.00283232
ARL8B	0.00223841	0.00283229
RNF40	-0.000498954	0.00282941
KIF23	-0.00505991	0.00282673
PNRC2	-0.000472619	0.00282377
TRIM26	4.89831e-05	0.00282141
CSNK1A1	-0.000341175	0.00282006
RPL29	-0.00456002	0.00281883
UQCR11	0.00311951	0.00281797
HYOU1	0.0192811	0.00281495
TPD52	-0.000283436	0.00281486
TRAP1	0.000142571	0.00281482
RCAN1	0.000601921	0.00281358
EPN1	0.00160677	0.00281347
MYO1B	-0.0038455	0.00281093
YWHAQ	-0.00415212	0.00280955
STAU1	0.00414614	0.00280939
PPP1CA	0.0013887	0.0028093
BIN1	-8.56699e-05	0.00280911
TWF1	-0.00113809	0.00280819
ST3GAL4	-0.00139364	0.00280711
DNAJC8	0.000502683	0.00280688
OTUB1	-0.00022385	0.00280514
DAP	0.00622489	0.0028021
PABPC1	0.00827804	0.0028018
MATR3	-0.000130596	0.00279654
BANF1	0.000436102	0.00279643
PRPF8	-0.00226152	0.00279557
PABPC4	-0.00119126	0.00279368
SKA2	-0.00268604	0.00279192
CNOT11	0.000352921	0.00278888
FGD5-AS1	-0.000874668	0.0027886
CCDC14	-0.00194197	0.00278812
MRPL3	-0.00019967	0.00278312
CDC42BPA	0.00314633	0.00278255
AURKA	-0.00645961	0.0027812
MRPL51	-0.000192364	0.00278001
HIST2H2BE	-0.00238153	0.00277379
MAF1	0.000610723	0.00276606
SRSF11	-0.000815426	0.00276437
CCNG2	-0.00465377	0.0027633
CDC37	0.00154416	0.00276196
RACGAP1	-0.00610082	0.00275956
ANAPC11	0.000409813	0.00275755
RAB10	0.00247053	0.00275661
METAP2	-0.00144676	0.00275305
ZC3H13	0.000297635	0.00275115
LAMB1	0.000582407	0.0027489
ZC3H18	-0.0013204	0.00274742
C20orf24	0.0016089	0.00274491
MTCH2	-0.0009408	0.00274258
UBE2G2	0.00327201	0.00274206
ATP6V1F	0.000658535	0.0027416
ATP6V0B	0.0011643	0.00273404
RAP1B	-9.8289e-05	0.00273192
RPS20	0.00550291	0.00273094
CKS1B	-0.00380823	0.00272744
WDR45B	6.9117e-05	0.00272683
APPBP2	0.00111926	0.00272217
SERTAD1	-0.00132905	0.00271874
CCNB1	-0.00653925	0.00271796
RBBP6	-0.00256651	0.0027172
RPS7	0.00602414	0.0027167
DCAF13	-0.00167237	0.00271118
AKAP8L	-0.000146848	0.00270658
UQCRB	-0.000367821	0.0027063
KPNA2	-0.00305431	0.00270156
LYPLA2	0.000686572	0.0027001
CYTH2	0.0024423	0.0026954
SSBP1	0.000169903	0.00269524
TINAGL1	0.00261263	0.00269111
SERP1	0.00767029	0.00268776
SLC35A2	0.00111203	0.00268756
NSD3	-0.00129844	0.00268392
MRPL38	-0.000537723	0.00268017
HSD17B12	0.00153929	0.00267979
BUD23	0.00101808	0.00266803
FUBP1	-0.00262496	0.00266673
BIRC5	-0.00644135	0.00266657
ZNF552	-0.000965981	0.00266388
ATP5O	0.000257402	0.0026637
VPS4A	0.00146907	0.00266136
TOMM6	-0.0013008	0.0026605
ATP5G3	-0.00464076	0.00265906
RSPRY1	0.00108658	0.00265902
MVK	-0.00133133	0.00265684
TIMM50	0.0005091	0.00264957
TSPAN13	0.0023751	0.0026459
UTP4	-0.000483583	0.00264479
ZFAND5	-0.00198991	0.00264363
IMMT	-0.000311281	0.00264176
SSBP3	0.00149599	0.00264163
CDR2L	-0.000714387	0.00263998
PLXNB1	0.00299589	0.00263979
DNAJB11	0.00747915	0.0026369
PRKAR1A	0.00106362	0.00263413
UBTF	3.11327e-05	0.00263276
MCM7	-0.00471535	0.00263194
SCAF11	-0.0012887	0.00263163
MVD	-0.000928131	0.00263162
ALAS1	-0.000840131	0.00262904
RBM6	-0.000388825	0.00262874
HDLBP	0.00463068	0.00262838
PRR15L	-0.000788927	0.00262502
SLC38A10	0.00621357	0.00262377
ERGIC3	0.00509262	0.00261984
PSMD4	0.000112864	0.00261888
MCCC2	-0.00116983	0.00261651
TSTA3	0.000612249	0.00261405
SOX9	-0.00971766	0.00261367
PPP1R37	0.00188755	0.00261346
HCAR2	-0.00134498	0.002613
TIMP3	0.00162251	0.00261263
PAF1	-0.000656197	0.00260855
ATP6AP1	0.00301832	0.00260829
PEA15	-0.000386094	0.0026078
CSTA	-0.00123509	0.00260688
SF3B1	-0.00252934	0.00260504
GTF2IP4	-0.00218621	0.00260215
RAB6A	0.00653109	0.00260098
VCP	-0.00118001	0.00259822
AKT1S1	0.000246626	0.00259729
RRM2	-0.00831941	0.00258979
KAT6A	0.000433445	0.00258616
LSG1	0.000865076	0.00258578
SNRPB2	-0.000324165	0.00258476
CALB2	0.0181993	0.0025844
CIAPIN1	-0.000857855	0.00257952
SEC23B	0.0026495	0.00257615
DDX56	-0.000644726	0.00257613
SUMO3	0.00145248	0.00257456
ARSD	0.00213053	0.00257071
KDM2A	0.0013068	0.00257021
PSMA3	0.000294157	0.00256909
FAM192A	0.000436632	0.00256814
CNOT1	0.00326585	0.00256749
CREBBP	-0.00178383	0.00256639
SEM1	-7.86697e-05	0.00256215
LMO7	-0.00173161	0.00256198
ATF6B	-0.00116701	0.00255681
LRCH4	-0.000243123	0.00255488
NEDD9	-0.00199759	0.00255012
PRPF31	0.00101989	0.00254947
CRIP2	0.00431117	0.00254878
FBXO2	0.000660835	0.00254681
EBP	-0.00151709	0.00254457
PNPLA2	0.00507287	0.00254337
CTTN	0.00691495	0.00253898
STRN4	0.0017974	0.00253833
RFTN1	-0.00134777	0.00253531
LAS1L	0.000212536	0.00253383
CHMP1A	-0.00119452	0.00253383
CCDC115	0.00174315	0.00253156
RBM47	0.000399633	0.00252318
NFAT5	-0.00102311	0.00252313
LSM3	0.00158561	0.00252192
RAB14	-0.00143319	0.00251725
CCAR1	-0.000725233	0.00251559
PRELID3B	0.00150148	0.00251553
RNPEP	-0.000134269	0.00251312
EDN2	-0.00381995	0.0025114
LSM14B	-0.00100403	0.00251083
DST	-0.000509662	0.00250442
TSEN34	-0.00153044	0.00249691
IRF3	0.000390179	0.00249619
CLNS1A	3.83343e-05	0.00249396
UBL5	0.00127848	0.00249367
CNOT3	-8.96804e-05	0.00248978
NPTN	-0.000899019	0.00248956
COPB1	0.00340236	0.00248722
CASP3	-0.00156938	0.00248681
ANXA11	-0.0027781	0.00248601
OGFOD1	0.000312116	0.00248541
GNS	0.00376848	0.0024844
SF3B4	-0.00064861	0.00248046
SUPT4H1	0.000818901	0.00247434
MAGI3	-0.000746297	0.00247423
NGRN	0.00252748	0.00247394
SULT2B1	8.13623e-05	0.00247206
DUSP16	-0.00187525	0.00247072
NDUFB2	-0.000328458	0.00246938
BLVRA	0.00217575	0.00246617
SURF6	-0.000791872	0.00246572
AHSA1	-0.00306414	0.00246292
TP53INP2	0.00203076	0.00246213
FAM49B	0.00165426	0.00245767
MMRN2	-0.00190761	0.00245579
SRSF7	-0.00265457	0.00245455
ABCE1	-0.00212055	0.00245249
CEL	0.00199422	0.00245237
NDUFA1	0.0013107	0.0024511
C7orf50	-0.000521254	0.0024505
PSME2	-0.00184181	0.00244895
PSMA4	-0.00206025	0.00244171
CRYBG1	0.000768616	0.00244117
COPZ1	-0.000509804	0.00244044
RAF1	-0.000344947	0.00243603
RPS3	0.00687841	0.00243432
RALB	-0.00182967	0.00242859
PHKB	0.00455417	0.00242698
PSMA1	-0.00315499	0.00242355
CCDC137	4.35127e-05	0.00242352
TMEM208	0.00144546	0.00242201
NETO2	0.00284767	0.00242046
TECR	0.00308912	0.00241838
FAM83A	-0.00164842	0.00241723
EEA1	-0.000679567	0.00241542
ZFR	-0.000765703	0.00241021
EFNA3	-0.00042611	0.00240677
UBE2Z	-0.000964671	0.00240501
LOC105371267	0.000510901	0.00240344
PDCD4	-0.00480029	0.00240081
SUMO1	-0.00231246	0.00239558
GATA2	-0.00477396	0.00239446
KLF3	0.000750826	0.00239298
UBE2H	-0.00250584	0.00239053
CAB39	0.000419858	0.002387
SMPD4	-0.00236039	0.00238486
CDK4	-0.00261923	0.00238469
ORC4	0.00158086	0.00238397
NRDC	0.00215765	0.00238351
NOB1	-0.0004597	0.00238248
CERS2	-4.47643e-05	0.00238219
ATP2A3	0.0110747	0.00238218
CAMK2D	-0.000389867	0.002374
SPTBN1	0.00551144	0.00237331
STEAP3	0.00278494	0.00237266
EI24	-0.000600217	0.00236869
RNASE2	-0.00206104	0.00236806
PPP6R1	0.00397117	0.00236653
NRBP1	0.00129784	0.00236526
CPSF6	-0.0021509	0.00236168
EIF2AK1	0.00203333	0.00236141
RPL7L1	-0.00211586	0.0023611
SDHA	-0.0020247	0.00235903
DENR	-0.000143806	0.0023589
HADHA	0.00013277	0.00235572
FBRS	-0.00125404	0.00235458
DYNC1LI1	-0.000286296	0.00235427
QRICH1	-0.000321278	0.00235299
LRPAP1	0.000115826	0.00235135
PDS5B	-0.00173925	0.0023505
PCCB	-0.00144276	0.00234589
APEH	0.000749961	0.00234544
NSF	0.00101692	0.00234388
MRPS18B	-0.000825338	0.00234373
GDPD3	-0.0019595	0.00234358
ATP6V1A	-0.000385265	0.00234185
LMNB1	-0.00539839	0.00233918
FAM213A	0.000312988	0.00233897
SEC22B	0.00213019	0.00233563
CRYM	-0.0045745	0.00232414
FCGRT	0.00161781	0.00231983
PAFAH1B3	-0.000412052	0.00231803
POMT1	0.0012319	0.00231783
VPS18	-0.00181501	0.00231722
TRIM29	-0.00153673	0.00231559
PPP1R8	0.00012264	0.00230901
MFSD14A	-0.000503669	0.0023075
ZDHHC5	0.00265107	0.00230575
ABHD11	-0.00127354	0.00230567
FYTTD1	0.00256865	0.00230297
RAB5A	0.0014882	0.00230295
GTF2IP1	-0.000531173	0.00230224
VGLL1	-0.00139578	0.00230041
DHX38	-0.000356735	0.00229389
IRX5	0.00128964	0.00229385
MMGT1	0.00137977	0.00229314
ATRX	0.000429512	0.00229134
DECR1	-0.00116798	0.00228928
FOXM1	-0.00398875	0.00228499
RBM10	-0.00254853	0.00228487
PRPF4B	-0.00123881	0.00228392
EHD1	0.000339999	0.00228384
DNAJA3	0.00234924	0.00228279
PIEZO1	-0.000788356	0.00228247
ARL2BP	-0.000398681	0.00227961
ZNRF1	-0.00108521	0.00227849
C19orf48	-0.000976534	0.00227569
OGT	0.000496365	0.00227407
KHNYN	0.000557463	0.00227266
TMEM50A	0.00304552	0.00227192
PLEKHA2	-0.00164942	0.00227101
GABARAP	-0.000405601	0.00227002
PSMA5	-0.000911633	0.00226951
KPNB1	-0.00103744	0.00226855
API5	0.000845703	0.0022681
PPP1R10	-0.00400514	0.00226773
44626	-0.00260071	0.00226615
DDX18	0.000720784	0.0022616
PGAM5	-0.00107877	0.00226144
PLK1	-0.00357698	0.00226009
PDCD6IP	0.00113052	0.00225939
USP8	0.0008532	0.00225383
NCOA4	0.000779421	0.00225207
COPS2	0.000834808	0.00225137
RAB5C	-0.00257169	0.00225021
SNRPA	-0.00168723	0.00224712
IFI30	0.00131586	0.00224605
ZDHHC3	-0.00111008	0.00224296
PRPF19	0.00237653	0.00224272
SCYL2	0.000297474	0.00224222
FOXP4	-0.00170401	0.00224219
TRIM24	-0.000804571	0.00224104
ATP5G2	-0.00354833	0.00223942
HMGN3	-0.00914078	0.00223654
MRPL30	-0.0018783	0.0022338
ERAL1	-0.0016927	0.00223231
SRSF4	0.000504669	0.00223224
AUP1	0.00170378	0.00223089
AFG3L2	1.63207e-05	0.00223014
TPM3P9	-0.00171877	0.00222901
ELOA	-5.5341e-05	0.00222898
RBM38	-0.00270355	0.00222695
RPL10A	-0.00229601	0.00222503
PNP	-0.00494981	0.0022241
VSIG2	-0.00182626	0.00222227
C21orf59	0.000841071	0.00222118
TSR2	-0.00218582	0.00222055
CAMK2G	-0.00028848	0.00222017
CTBP2	-0.000121158	0.00221703
DCAF7	0.00151586	0.00221589
ALDH9A1	-0.00049435	0.00221538
CPPED1	0.00259685	0.00221374
SNRPF	-0.00125305	0.00221335
NOP2	-0.000617827	0.00221276
ACAT1	9.03777e-05	0.00221207
FAM32A	-0.00029577	0.00221073
DROSHA	-0.00192076	0.00221038
SELENOH	0.00136579	0.00220992
TARS	0.00677422	0.00220847
RNF114	0.00618626	0.00220825
KIFC1	-0.00351658	0.00220795
MUT	0.000139438	0.00220793
CLTA	0.00177388	0.00220757
TMEM147	0.00366786	0.00220695
PRKAR2B	-0.00063178	0.00220667
OSBP	0.00228838	0.00220274
SDHC	-0.000661638	0.00220063
EPS8L1	0.00398566	0.00219894
ARIH1	-0.000171868	0.00219863
HOXB3	0.000956054	0.00219101
UBALD1	-0.000842804	0.00219089
SKAP2	0.000449975	0.00219016
VCL	-0.000947281	0.00218977
KCTD5	0.00044931	0.00218867
TTC32	-0.00180929	0.00218867
RCC2	-0.000532598	0.00218717
ZNF134	-0.000125845	0.00218558
PMM2	0.00134322	0.00218476
PIP4K2C	0.00037795	0.00218377
ACP1	0.00133202	0.00218334
PRDX3	-0.00469283	0.0021808
IFITM3	0.000579225	0.00217839
SP6	0.000428975	0.00217769
DDX47	0.000338635	0.00217412
CA5B	-0.00253823	0.00217389
B3GNT3	0.000689808	0.00217312
ALG3	0.000736982	0.00216935
DYRK1A	-0.000799728	0.00216713
LAMTOR5	-0.000323403	0.00216437
PPM1G	-0.000421937	0.00216391
RDH11	-0.0024062	0.00216056
COMMD7	0.00113165	0.00215629
NBR1	0.00130673	0.00215402
SPTSSB	0.00727347	0.00215093
GRHL2	-0.00142454	0.00215059
NCALD	-0.000804842	0.00214885
QARS	0.00188069	0.0021467
CDC16	0.000908642	0.00214526
NIP7	-0.000392659	0.00214477
COPS6	-0.000236536	0.0021437
C19orf43	0.00183528	0.00214291
CMPK1	0.00396608	0.00214057
RAB4A	0.00178465	0.00214025
KIAA0391	-0.00144557	0.00214025
MBOAT7	5.44227e-05	0.00213994
TSPAN1	-0.00129815	0.00213992
ACSS2	0.00283738	0.00213992
ATP6V1C1	0.00189261	0.00213962
UPF3A	0.000374146	0.00213808
HILPDA	-0.00116902	0.00213743
METRNL	0.00108585	0.00213685
CHCHD3	-0.000654767	0.00213616
CMAS	-0.00277757	0.00213134
GIPC1	0.00730294	0.00213065
KCTD10	-0.00169359	0.00212864
TMEM248	0.0015359	0.00212671
FAM214A	-2.1755e-06	0.0021266
ERVK3-1	0.000919974	0.00212494
TPP2	-1.63896e-05	0.00212435
IP6K2	-0.00272746	0.00212397
GNPTAB	-0.00159123	0.00212241
MRPS6	0.000182562	0.00212092
NAA15	-0.00172171	0.00212013
SNX6	0.00478744	0.00211804
ELMSAN1	-0.00364262	0.00211794
H2AFZ	-0.00405396	0.00211766
CMTR2	0.00122089	0.00211752
SEC14L1	0.00158005	0.00211567
CLIC1	-0.00115442	0.00211518
C1orf43	0.00504651	0.00211325
ABCF1	-0.00123116	0.00211082
OPN3	-0.00034121	0.00211055
LANCL1	-0.00131595	0.00210599
DPM1	0.000374796	0.00210407
CFAP20	-0.000952692	0.00210309
POLD2	-0.00533656	0.0021013
RCC1	-0.000141544	0.00210034
CDK1	-0.00424566	0.00209958
TKT	-0.00296569	0.00209497
PDZD2	-0.0015388	0.00209304
NDRG2	-0.00113477	0.0020917
MRPS23	0.000393284	0.00209139
FAM174B	0.00148733	0.00209133
PDCD5	0.00061473	0.00209077
TBC1D17	0.000246099	0.00208903
WDR33	-0.00112525	0.00208842
RNF39	0.00110945	0.00208602
NAXD	-0.00145725	0.0020824
NMD3	0.000837323	0.00208211
BRMS1L	-0.00242187	0.00208078
ADI1	0.00190543	0.00208073
SCP2	0.00172545	0.00207985
PSME1	-0.000317182	0.00207809
CNOT2	-0.00389239	0.00207672
TMPRSS2	0.00275534	0.002068
CRNKL1	0.000261585	0.00206661
UBE2M	0.00107032	0.00206347
BCL7C	-0.00111317	0.00206204
CPAMD8	3.99208e-05	0.00205938
TIPARP	-0.00329598	0.00205721
REPIN1	0.00197716	0.00205717
MAP7D1	0.00219018	0.00205527
SMARCA4	0.00409388	0.00205372
BCAR1	0.000166306	0.00205239
FASTK	0.000449358	0.00205142
TSR1	-0.000705582	0.00204999
RUSC1	-0.00101625	0.00204907
ODF2	-0.000890135	0.00204833
C16orf70	0.00128892	0.00204756
HOXB2	0.00101854	0.00204674
ZMYM4	-0.00123318	0.00204557
ATP11A	0.00168888	0.00204179
NFATC3	0.00139962	0.00204117
POLDIP2	-0.0102017	0.002037
SH3BP5	-0.00205847	0.00203677
RPS29	0.00400199	0.00203358
HNRNPUL2	0.00317194	0.0020323
GALNT7	0.011781	0.00203191
RDX	-0.000960177	0.00203161
CHMP1B	0.00217563	0.00202857
TXLNG	0.000247951	0.00202815
SCNN1A	0.00406991	0.00202785
TACC3	-0.000680623	0.00202477
LTBP3	0.00522054	0.00202263
ZNF28	0.000329513	0.00202246
RNF6	-0.000267871	0.00202193
TOX4	0.00178681	0.00201939
OPA1	-0.000267316	0.00201917
NEK6	0.000582736	0.00201734
FEM1B	-0.00112008	0.00201074
NIPSNAP2	0.000809548	0.00200327
LSM4	0.00359218	0.00200289
TRA2A	-0.00197795	0.00200267
ETNK1	0.000418679	0.00200154
TXNDC11	0.000484231	0.0020012
RBBP4	-0.00250539	0.00199854
SLC26A6	0.00188135	0.00199736
POLR2B	-0.00110254	0.00199562
SAR1A	0.000584192	0.00199184
RBM25	-0.00242496	0.00199176
HIST1H1C	-0.00159441	0.00198654
EEF1A2	-0.00622154	0.00198456
LRBA	-0.000726777	0.00198394
HCCS	0.000495744	0.00198181
ABCF2	-0.000840718	0.00198116
SOWAHC	-2.01083e-05	0.00198115
MRPL13	-0.00164001	0.00197991
CHPF	-0.000867189	0.00197821
MPHOSPH10	0.000603895	0.00197767
RALGDS	-2.65032e-05	0.0019751
ALPP	-0.00133469	0.00197164
MAEA	0.000467457	0.00197144
NASP	-0.00283498	0.00197117
CDKN2AIP	-0.00177055	0.00197041
PSMC3	-0.00115782	0.00196928
SRPRB	0.000858058	0.00196894
TAF15	-0.00157555	0.00196797
SYVN1	0.00715718	0.00196496
PSMD6	1.37459e-05	0.00196414
ATF5	0.000433565	0.00196338
CXXC5	-0.00115303	0.00196313
AP1G2	-6.56467e-06	0.00195811
HMOX2	5.53829e-05	0.00195527
MED14	-0.00910052	0.00195348
LMAN2	0.00491312	0.0019521
PIP5K1A	-0.00137479	0.00194934
SNX5	-0.000304129	0.0019483
UBA52	0.00922424	0.00194818
SUCLG1	-0.000258735	0.00194801
PCBP2	-0.00536223	0.00194537
MTDH	0.000628886	0.00194481
WBP11	-0.00021667	0.00194436
LIG1	-0.00138172	0.0019412
MPHOSPH6	0.0032734	0.00193846
SDE2	-0.000701601	0.00193571
ACVR2A	-0.00167171	0.00193514
ISOC2	0.00165502	0.00193474
CLUH	0.000169663	0.00193387
ADAR	0.00440291	0.00193305
ST14	5.74322e-06	0.0019306
TEAD3	-0.00148562	0.00192999
BCCIP	-0.00012886	0.00192976
ZNF542P	-0.000175378	0.00192885
FLOT2	0.000110469	0.00192779
BCLAF1	-0.000402763	0.00192663
HP1BP3	-0.00247236	0.00192641
PPP6R3	0.000378496	0.00192292
SLC9A7	0.0011397	0.00192286
RPS27A	0.000667306	0.00192252
TRIM33	-0.000573011	0.00192228
TAX1BP1	0.0170883	0.00192067
CHMP3	0.00323229	0.00192011
RBM8A	-0.000559278	0.00191969
SOD3	-0.000838877	0.00191864
NEMF	0.000616806	0.00191854
CYBA	0.000153353	0.00191789
UQCC1	0.00060184	0.00191785
STEAP4	0.00119249	0.00191394
TUBGCP3	-0.00166122	0.00191333
MCM3	-0.00412812	0.00191332
ALDH16A1	0.00261783	0.00191323
BECN1	0.0011793	0.00191213
CENPX	-0.00103411	0.00191207
GOSR2	0.00228539	0.00191206
SF3A3	0.000669103	0.00191102
ZYX	0.000297417	0.00191063
ZNHIT1	0.000383991	0.00190773
PITX1	0.00420168	0.00190748
PAIP1	0.000475661	0.00190664
NUMA1	0.00311383	0.00190499
MRPL37	-1.38957e-06	0.00190487
PSMC1	-0.000742385	0.00190256
CENPF	-0.00343359	0.00190212
PROSER1	0.00137593	0.00190206
MAZ	2.81471e-05	0.00190037
TSNAX	-0.000395534	0.00190029
HOXC6	5.68281e-05	0.00190001
PDK4	0.00585976	0.00189878
SH3BGRL2	-0.00235917	0.00189801
YTHDC1	-0.00136317	0.00189721
RND1	-0.0013594	0.00189711
PXN	-0.00314769	0.00189656
FUT3	0.00558887	0.00189464
PRSS22	0.00237837	0.00189405
AKT2	0.00153225	0.00189152
TNRC18	0.000970373	0.00188444
NIFK	-0.000931052	0.00188117
CDC6	-0.0219099	0.00188092
CA12	0.00416911	0.00188006
NLRP2	-6.03514e-05	0.00187791
NUP93	-0.0010789	0.00187289
ASCC3	-0.000177683	0.00187255
FNTA	0.00292249	0.00187175
EIF3J	0.00280206	0.00187011
ATP5J	0.000717068	0.00186963
EDC4	-0.000946424	0.00186873
EPS8	-0.0026747	0.00186828
GNPNAT1	0.001686	0.00186577
KPNA4	0.00125642	0.00186543
PPL	0.00819627	0.00186492
C8orf33	-0.00152036	0.0018649
MRPS7	-0.0011308	0.00186414
PPIL1	-0.000441908	0.00186414
LSM1	-0.000107214	0.00186251
PAK2	0.00119624	0.00186244
PRC1	-0.00487373	0.00186083
CEBPA	0.000298075	0.00185983
CHERP	-0.00061103	0.00185887
SIPA1L3	0.00154265	0.00185861
CERCAM	-0.000248292	0.00185711
FLAD1	-0.000383159	0.00185648
FAM102B	-0.0025886	0.00185476
TMEM50B	0.00686168	0.00185402
BUB1	-0.00346941	0.00185268
PQBP1	-0.000250543	0.00185169
GRINA	-0.00101422	0.00184967
LRRC26	0.00310611	0.00184891
PARVA	0.000941011	0.00184851
RASA3	-0.000704943	0.00184788
TMEM167A	0.00182367	0.00184716
LMO4	0.0014554	0.00184471
DCTN4	-0.000374042	0.00184294
TDG	-0.00137969	0.00184235
RNF187	0.0211101	0.00184234
PLBD1	0.000205966	0.00184201
HKR1	-0.00141003	0.00184115
TMEM87B	0.0026912	0.00184053
SEMA4C	-0.00255596	0.00183892
SDHB	0.000858446	0.00183845
BCL10	0.000408233	0.00183714
ABHD12	-0.000399491	0.00183713
RBL2	0.00287762	0.00183234
NIT2	-0.000147068	0.001832
GNL3	0.00329087	0.0018317
SCFD1	0.000746776	0.00183083
HOXC4	-0.00219689	0.00183025
KAT7	-0.000494881	0.00183021
NDUFAF8	7.38261e-06	0.00182975
ETHE1	0.0017714	0.0018293
NDUFA11	0.00109127	0.00182758
OLFML3	-0.00122084	0.00182755
PRRG1	-0.00364937	0.00182664
BRIX1	-0.000864544	0.00182624
MRPL19	6.16545e-05	0.00182528
CNN2	0.00371333	0.00182366
TOMM20	-0.000524859	0.00182286
ODC1	-0.000301251	0.00182174
RRP1	0.00056461	0.00181854
MEST	-0.000245561	0.00181789
FUNDC1	-0.00317257	0.00181711
USB1	-0.000111274	0.001817
FTSJ3	0.000820787	0.00181612
VEZF1	0.00171946	0.00181532
WDR43	0.000338276	0.00181528
ATP1B3	0.00141856	0.00181485
LAP3	-5.30747e-06	0.00181235
NOLC1	-0.00325475	0.00181216
AURKAIP1	0.00144014	0.00181184
DLAT	0.000477692	0.00181168
MCM2	-0.00204177	0.00181001
IMPAD1	-7.32621e-05	0.00180938
EID1	0.00154739	0.00180644
SLPI	0.00280862	0.00180479
DDX54	0.000576235	0.00180263
MRPS12	0.000732151	0.00180225
VAT1	0.00497795	0.00180107
WDR59	-0.00110271	0.00180057
PDXDC1	0.00266016	0.00180027
RSRP1	0.00022337	0.00179937
F2RL1	0.000509213	0.00179924
TMEM139	0.000330431	0.00179913
CMC2	-0.000633353	0.0017986
SHB	0.00263297	0.00179778
NDUFA5	-2.93393e-06	0.0017966
PSMC6	-8.18979e-05	0.00179643
GYS1	-0.000890064	0.00179463
PSMD13	-0.00159867	0.00179392
TRA2B	-0.00502001	0.00179263
FAM60A	-0.00184496	0.00179143
GOLGA4	0.0039851	0.00178931
CLN3	-0.000550321	0.00178923
DNAJC15	-0.000272959	0.00178769
EDF1	0.00258594	0.00178555
AHCTF1	-0.000879669	0.00178294
ELOC	0.00103053	0.00178128
NDC80	-0.00344666	0.00178118
ZNF331	0.000362477	0.00178039
CDC5L	-0.0010605	0.0017803
HK1	0.000868325	0.00177966
SYNPO2	-0.00204038	0.00177664
RNF139	-0.000690475	0.00177435
TSFM	-0.000969173	0.00177334
KHSRP	4.76871e-06	0.00176935
PSENEN	0.00126592	0.00176782
DIO2	-0.00175254	0.00176739
ZNF787	0.00181654	0.00176725
CUL1	-0.000374154	0.00176526
DNMT1	-0.00149633	0.00176162
XRN2	0.000142138	0.0017587
PXDN	0.00209736	0.0017584
NCSTN	0.000967341	0.00175773
SPTLC2	0.00298507	0.00175742
NCBP1	-0.000696949	0.00175692
UFC1	0.00239738	0.00175569
TMX2	0.00274651	0.00175408
LRRC41	-0.000400296	0.00175366
TTC17	0.00138329	0.00175343
SLC10A3	-0.0029553	0.00175343
CALCOCO2	2.76125e-05	0.00175212
RNF181	0.0013511	0.00174585
SLC50A1	0.00567821	0.00174547
LDLRAP1	0.0017838	0.00174467
YPEL5	-8.4348e-05	0.00174455
TMEM55B	0.00097688	0.00174261
OXA1L	0.00148614	0.00174254
GFM2	-0.00121902	0.00173946
TAB3	0.000783492	0.00173928
PAICS	-0.00422425	0.00173731
THUMPD1	-0.000686822	0.00173719
UHMK1	0.00109258	0.00173535
NOP14	0.000172962	0.00173469
SMARCA5	-0.00173295	0.00173442
SNRNP40	-0.00102159	0.00173368
WDR77	-0.00103479	0.00173327
SSR2	0.00325497	0.00173243
TK1	-0.00445663	0.00173206
ANK3	0.000566947	0.00173139
IMP4	-0.000207548	0.00172997
CIB1	-0.000240823	0.00172786
WLS	-0.000286835	0.00172674
TANK	0.000657843	0.00172658
TRAPPC3	0.00170027	0.00172499
FBXO28	-0.000220179	0.00172483
BCL6	0.00114725	0.00172482
BAZ1B	-4.03959e-05	0.00171932
GRHL1	-0.000952517	0.0017168
SYTL1	0.000829035	0.00171554
GPD1L	0.000483152	0.00171405
RANBP2	0.00137196	0.00171294
MTA2	-4.87305e-05	0.0017111
PRPF38B	-0.00113496	0.00170482
DNAJC7	0.000272841	0.00170475
ARHGAP1	-0.000256916	0.00170357
CAPN2	0.0345147	0.00170151
C15orf39	-0.000914615	0.00170009
GRPEL1	1.41548e-05	0.00169762
GLDC	-8.00587e-05	0.00169761
C2orf72	0.00192528	0.00169707
ZNF518A	0.000192265	0.00169674
ANKRD11	-2.9161e-05	0.00169655
NOMO1	0.00245438	0.001695
PTGES	0.00121672	0.00169456
MRPS16	0.000501434	0.00169176
DNAJC2	-1.50823e-05	0.00169115
THOC1	-0.000996837	0.00169064
TRAPPC2L	-0.000169764	0.00169064
EFCAB14	0.000210003	0.00169014
KCTD13	-0.000305809	0.00168998
RFC3	-0.00180352	0.00168854
GLYR1	-7.71927e-05	0.00168834
PSMB1	-0.000325037	0.00168823
DYNLRB1	0.000843713	0.00168816
POM121C	-0.000790158	0.00168813
MCRIP1	0.00375847	0.00168782
BMP7	0.00163551	0.00168555
HIP1R	0.00206521	0.00168432
GRWD1	0.000564922	0.00168404
DRAP1	0.00147847	0.00168351
DUS1L	0.000685169	0.00168173
NPEPL1	-0.000594399	0.00168165
EFR3A	0.000363942	0.00168026
NUP62	-0.000516862	0.00167818
GLG1	0.0036033	0.00167601
SLC2A4RG	-0.00444611	0.00167328
TOM1L1	-6.97504e-05	0.00167259
CAMK2N1	0.00452383	0.00167248
FAM96B	0.000443125	0.0016721
DDX24	-0.00082939	0.00167172
PRSS8	0.00598647	0.00167099
SLC9A3R2	0.000737649	0.0016701
UBQLN1	-0.00170337	0.00166829
TXNDC17	-0.000147695	0.00166692
RAB21	-0.00316879	0.0016665
WASHC4	0.000263328	0.00166465
PIGA	-0.000355699	0.00166271
OXSR1	-0.00117692	0.00166227
PSPC1	-0.000802196	0.00166209
UQCRQ	-0.000269996	0.00166133
BARX2	8.38371e-05	0.00166056
SSU72	0.00222351	0.00166052
ECD	-0.00044525	0.00165782
NDUFS3	-1.83634e-05	0.00165773
CCAR2	-0.00135726	0.00165681
SELENOK	-0.000172238	0.00165672
VEZT	-0.000173633	0.00165509
GFM1	0.000220237	0.00165139
TNFAIP2	-1.20219e-05	0.00165123
SPEN	-3.19843e-05	0.00165103
LOC93622	-0.00132439	0.00165073
TSC22D4	-0.000241476	0.00165036
NDUFA12	-0.000285272	0.00164912
AP2B1	-0.00121129	0.00164759
ERCC5	-0.000411716	0.00164598
C21orf33	0.00162998	0.0016456
SRP68	-0.000618568	0.0016439
PHF3	-0.000735435	0.00164362
POM121	-0.000710268	0.00164309
MXRA7	0.00201034	0.00164279
ZNF75A	-9.58251e-05	0.00164195
EFTUD2	-0.000105294	0.00164055
STX6	-0.000997021	0.00163938
LGALS8	0.00744168	0.0016389
GART	-0.00152829	0.00163766
GLOD4	-0.000207264	0.00163676
KLHDC2	0.00105671	0.00163325
PP14571	-0.0017744	0.00163307
TMEM54	-2.4566e-05	0.00163123
SDF4	0.00274495	0.00163112
TIMMDC1	0.00372339	0.00163111
NXN	0.00191107	0.00163034
BEX3	-0.00139348	0.00163003
CD302	-0.00106142	0.00162921
SSR3	-0.000671629	0.00162796
P4HTM	0.000158516	0.00162763
ACSF2	0.000420416	0.00162749
RUVBL1	-0.00208013	0.00162741
NCAPD2	-0.00485355	0.00162556
SNX27	-0.000160465	0.00162402
KRR1	-0.0011362	0.00162354
ZNF260	0.000484206	0.0016235
PRCC	-0.000564905	0.00162187
DNAJC11	-0.000280019	0.00162068
CHURC1	0.000917031	0.00162043
LRRC47	0.000596872	0.00162041
SNF8	-0.000160493	0.00161988
DESI2	0.000214207	0.00161926
RAB9A	0.00104265	0.0016188
ZFAND6	0.000721395	0.0016181
MAD2L1	-0.00304722	0.00161801
PLP2	-0.00260138	0.00161768
ITPK1	0.00171807	0.00161696
PRELID1	-0.000756242	0.00161354
AP3B1	0.00119306	0.00160935
RGS5	-0.00134375	0.00160862
PCID2	-0.00149491	0.00160783
ARPC2	-0.00155453	0.00160764
PTPN1	-0.000284848	0.00160703
ARHGAP27	-0.000319352	0.00160697
PRDX5	0.00436836	0.00160614
GIGYF2	-0.0014295	0.00160572
SFSWAP	-0.000910199	0.00160555
BUD31	0.00101464	0.00160451
RPA2	-6.44671e-05	0.00160443
CCDC97	0.000329681	0.00160409
FTO	-0.000636602	0.00160209
PRPS1	-0.0010114	0.0015999
ENY2	-0.000396358	0.00159841
SLC5A6	0.000923596	0.00159808
RHEB	4.07264e-05	0.00159687
HMCES	-0.00109613	0.00159589
IGF2BP3	-0.00135244	0.00159583
SNRPE	-0.000535216	0.00159493
RBM22	-0.0007503	0.0015945
KRTCAP2	0.00280327	0.0015936
UNG	-0.00306769	0.0015925
SELENOM	0.00128904	0.00158936
CHPF2	-0.000899518	0.00158897
SEC23IP	0.000481476	0.00158849
DMPK	0.00170824	0.00158784
IL4R	-0.000670988	0.00158566
HNRNPH3	-0.00248666	0.00158537
CDC20	-0.00284367	0.0015844
HGSNAT	0.00118717	0.00158249
MBTPS2	0.000387554	0.00158091
LARP4	0.000310658	0.00158055
SLC38A2	0.00180131	0.00157914
PCMTD2	0.00155547	0.00157833
CHTOP	-0.000792377	0.0015781
PPP1R3B	0.000798583	0.00157767
SH3BGRL	-0.00446644	0.00157758
ANKRD17	-0.00102484	0.00157713
MARK2	0.00109992	0.00157576
SECISBP2L	-0.000333712	0.00157573
CCDC120	0.00082796	0.00157514
TCERG1	-0.00341319	0.00157395
PXMP4	-0.000870167	0.00157141
SPAG9	0.000439108	0.00156665
EIF4E	-0.00105572	0.0015645
KIF20A	-0.00433865	0.00156384
PTPN2	-0.000496752	0.00156099
PCTP	-0.000470416	0.0015607
TAF7	-0.00217293	0.00156056
CCNA2	-0.00386588	0.00155716
SCAMP2	-0.000172113	0.00155715
USP5	-0.00190351	0.0015569
AAGAB	0.00129644	0.00155635
MYH14	0.00451588	0.00155634
UBE2I	0.000804508	0.00155614
RABEP2	0.00015128	0.0015529
UBE2A	-5.80084e-06	0.00155287
COL6A2	-0.000234247	0.00155207
USMG5	0.000754871	0.00155135
ACTL6A	-0.00079308	0.00155044
ERLEC1	0.00219862	0.00155001
EIF3M	0.00154001	0.00154803
LMO3	0.000914852	0.00154707
HCFC1	0.000858225	0.00154659
TNPO3	0.000545744	0.00154651
LEMD3	-0.000826779	0.00154646
GET4	0.0013254	0.00154567
CBX1	-0.00099653	0.00154565
NAV1	-0.000767516	0.00154546
CTSH	0.00259783	0.00154335
TOMM5	0.000229293	0.00154165
UBAC2	0.00523658	0.00154082
BZW2	-0.00131079	0.00154002
COQ8A	-0.00111902	0.00153952
PCSK1N	0.000211498	0.00153819
CHORDC1	7.23686e-05	0.00153812
NINJ1	-0.000654144	0.00153782
IWS1	0.00012046	0.00153644
PHACTR2	-0.000364324	0.00153395
MCM6	-0.0036439	0.00153364
MSH6	-0.00108689	0.00153347
CDC42EP4	-0.000868266	0.00153327
LRRC8A	-5.82722e-05	0.00153313
TOMM22	0.000399331	0.00152947
ADAM10	-0.000396795	0.00152927
TNKS1BP1	0.00317499	0.00152919
ZNF274	-0.000529663	0.00152778
URI1	0.00269466	0.00152617
WWC3	0.00155105	0.00152592
PHF20L1	0.000373262	0.00152511
TSN	0.000373895	0.00152457
GPR137B	0.00368837	0.00152252
SRPRA	0.0077042	0.00152196
DNAJC21	-0.000187348	0.00152046
CLPTM1L	0.00125834	0.00151909
GABPB1	-0.000123899	0.00151619
S100A13	-0.00165912	0.0015146
SLC35B1	0.00244426	0.00151421
PRMT7	-0.000200923	0.00151223
SELENOT	0.000761554	0.00151181
APEX2	-0.00169943	0.00151122
ACOX1	0.000390035	0.00151091
PON2	-0.000714641	0.00150976
SLC7A6	0.000360428	0.00150892
PHF14	-0.000334386	0.00150885
MAP4K5	-0.000447614	0.00150844
PCNA	-0.0051698	0.00150786
NCK2	-0.000440142	0.00150491
TBCE	-0.00100055	0.00150434
WDR82	0.000802059	0.00150386
B4GALT1	0.000908512	0.00150265
ATG101	7.7779e-06	0.00150245
DDX19B	0.000520082	0.00150176
CBWD1	0.00113004	0.00150116
UBE2V2	-0.00013615	0.00150056
AHNAK	0.00627009	0.0015005
SMARCA2	0.00230329	0.00149647
GLRX3	0.00124353	0.00149566
RABAC1	0.000662461	0.00149403
RRAGA	0.000716274	0.00149384
MED25	0.000391984	0.00149338
UBE3A	0.000345879	0.00149237
TMEM135	0.000651867	0.00149173
CNPPD1	-0.000187446	0.00149156
ZGPAT	0.00136355	0.0014907
USP3	-0.000240367	0.00149051
PLK3	-0.000242936	0.00149037
ZNF667-AS1	0.000783035	0.0014888
ZNF320	-6.20696e-05	0.00148733
UBE2E1	0.000319633	0.00148706
ZHX1	-0.000137975	0.00148473
CDC42EP1	4.30926e-05	0.00148379
ASPSCR1	-0.00043495	0.00147917
AATF	0.000272776	0.00147832
CMIP	0.000104938	0.0014782
MRPL20	0.000530447	0.00147775
STOML2	-3.83677e-05	0.00147708
CLASRP	-3.48895e-07	0.00147643
ICE1	-0.000754968	0.00147514
SRPK2	2.30513e-05	0.0014721
MINOS1	0.000311447	0.00147205
INTS8	0.00035346	0.00147173
HIST2H2AA3	-0.0014022	0.00146993
ABCC5	-0.000626401	0.00146972
COQ9	0.00021495	0.00146938
KMO	-0.000883634	0.0014684
SLC35A1	-0.000377453	0.00146816
HSPG2	0.000199239	0.00146696
MARVELD3	0.00140986	0.0014669
VSIG10L	0.00245694	0.00146681
FNBP1L	-0.00275185	0.00146557
RPUSD3	-0.000649233	0.00146522
NUDT4P2	0.00043401	0.00146442
AP1S1	-0.00026943	0.00146284
TUSC3	-0.00036987	0.00145945
FLII	0.000546949	0.00145894
HACD3	-0.00205203	0.00145777
SETD2	-0.000405457	0.00145766
STRIP1	0.000283459	0.00145685
TM9SF1	0.00249203	0.0014548
RHPN2	0.00618943	0.00145478
ACVR1B	0.00155751	0.00145444
MAFK	-0.000679459	0.00145404
SP1	0.000645831	0.00145152
FUCA2	0.000871314	0.00145064
NOL3	0.000555778	0.00145019
DCTPP1	-0.000606767	0.00145014
YTHDF3	-0.000236573	0.00144833
MED4	-0.00086792	0.0014478
KMT2B	0.000949597	0.00144574
BAIAP2	-0.00040107	0.00144542
NUDT16L1	0.000551207	0.00144379
ATP6V0E1	0.00313485	0.00144163
VPS52	-0.00085513	0.00144029
KRT87P	0.00237633	0.00143908
RABEP1	0.00107984	0.001438
TCTA	0.00112958	0.0014369
CKAP5	-0.00326568	0.0014362
DEDD	-0.00102123	0.0014359
CHTF18	-0.00137504	0.00143533
DDX46	-0.000134418	0.00143486
PDLIM5	0.00512907	0.00143368
VPS25	-0.000194362	0.00143356
LINC01578	-0.00079419	0.00143293
NXF1	0.000657063	0.00143218
FAM162A	-0.00340444	0.00143205
SLBP	-0.000831996	0.00142818
ARPC1A	0.00131998	0.00142746
ZC3H15	-0.000285931	0.00142565
SLC20A2	0.0103165	0.00142561
BRCC3	-0.000544538	0.00142501
AAMP	-0.00203647	0.00142318
COX20	-0.000190019	0.00142291
MTPN	0.000411179	0.00142166
HMGB2	-0.00584565	0.00142156
PUM2	0.00598768	0.00142112
DHX30	-0.00109598	0.00142071
COX14	-3.10439e-05	0.00142065
PTPN13	-0.00100726	0.00142009
PNPT1	-0.000309353	0.00141971
ZNF480	0.000512538	0.00141882
TCF25	-0.000805151	0.00141784
MRPL58	0.000475407	0.00141726
COPS7A	0.000145112	0.0014168
ZNF329	-0.000424399	0.00141644
TM9SF4	0.00141898	0.00141616
PNPLA4	0.000728844	0.00141607
MRPL32	0.000417216	0.00141599
ZC3H12A	-0.00119739	0.00141546
SUCLA2	-0.000533892	0.00141542
PRR12	0.0005481	0.00141516
HOOK3	0.000681627	0.00141329
[truncated: 25,683 more rows]
