# Supplementary material for: Establishment and characterization of 24 breast cancer cell lines and 3 breast cancer organoids reveals molecular heterogeneity and drug response variability in malignant pleural effusion-derived models
Source: Breast Cancer Res. 2025 May 1;27:66. doi: 10.1186/s13058-025-02032-7 (PMC12044882; doi:10.1186/s13058-025-02032-7)
Supplement: Supplementary file 10 — Additional file 10. Table S7. Related to Fig. 3D. Clustered pathway analysis separates multiple pathways into biological groups. [file 13058_2025_2032_MOESM10_ESM.xlsx]

## Sheet: Sheet1
Supplementary Table 7. Clustered Pathway Analysis
ID	Term_Description	Fold_Enrichment	occurrence	support	lowest_p	highest_p	Up_regulated	Down_regulated	Cluster	Status
hsa03010	Ribosome	4.44073	5	0.146199	6.7e-55	3.7e-38	MRPS6, MRPS15, RPS2, RPS3A, RPS4X, RPS5, RPS7, RPS8, RPS11, RPS12, RPS13, RPS14, RPS16, RPS19, RPS20, RPS21, RPS23, RPS24, RPS25, RPS26, RPS28, RPSA, MRPL3, MRPL12, RPL4, RPL5, RPL6, RPL7, RPL8, RPL10, RPL10A, RPL11, RPL12, RPL13, RPL15, RPL17, RPL18, RPL18A, RPL22, RPL23A, RPL24, RPL26, RPL27A, RPL28, RPL29, RPL30, RPL31, RPL32, RPL35, RPL38, RPL41, RPL36A, RPLP0, RPLP1, RPLP2		1	Representative
hsa05171	Coronavirus disease - COVID-19	3.2549	5	0.175439	2.5e-44	5.9e-30	ACE, RPS2, RPS3A, RPS4X, RPS5, RPS7, RPS8, RPS11, RPS12, RPS13, RPS14, RPS16, RPS19, RPS20, RPS21, RPS23, RPS24, RPS25, RPS26, RPS28, RPSA, RPL4, RPL5, RPL6, RPL7, RPL8, RPL10, RPL10A, RPL11, RPL12, RPL13, RPL15, RPL17, RPL18, RPL18A, RPL22, RPL23A, RPL24, RPL26, RPL27A, RPL28, RPL29, RPL30, RPL31, RPL32, RPL35, RPL38, RPL41, RPL36A, RPLP0, RPLP1, RPLP2, PIK3R1, PIK3R2, PIK3R3, PLCG2, MAPK3, IRAK…	HBEGF, STAT3	1	Member
hsa03050	Proteasome	5.45448	5	0.128655	1.3e-39	2.8e-17	PSMD3, PSMD11, PSMD7, PSMD14, PSMD8, PSMD4, ADRM1, PSMC5, PSMA6, PSMA2, PSMA7, PSMA5, PSMA1, PSMB6, PSMB7, PSMB3, PSMB2, PSMB5	PSME3, PSMB8	2	Representative
hsa05017	Spinocerebellar ataxia	3.2668	5	0.140351	2.6e-28	6.6e-15	PLCB4, ATXN2L, VDAC1, VDAC3, SLC25A5, CYCS, AFG3L2, PSMA6, PSMA2, PSMA7, PSMA5, PSMA1, PSMB6, PSMB7, PSMB3, PSMB2, PSMB5, PSMC5, PSMD3, PSMD11, PSMD7, PSMD4, PSMD14, PSMD8, ADRM1, ATP2A3, PIK3R1, PIK3R2, PIK3R3	ITPR3, PPIF, ERN1, ATXN1, PUM1, XBP1, MTOR, ATG2A	2	Member
hsa05012	Parkinson disease	3.95889	5	0.350877	2e-35	5.5e-21	GNAS, ADCY5, UBB, PSMA6, PSMA2, PSMA7, PSMA5, PSMA1, PSMB6, PSMB7, PSMB3, PSMB2, PSMB5, PSMC5, PSMD3, PSMD11, PSMD7, PSMD4, PSMD14, PSMD8, ADRM1, CALM3, CALM1, CALML5, CAMK2D, CAMK2G, HSPA5, DDIT3, TH, SLC11A2, SLC39A7, NDUFV2, NDUFA1, NDUFAB1, NDUFA13, NDUFB9, NDUFB10, NDUFB11, NDUFS2, NDUFS5, NDUFS6, SDHA, SDHC, UQCRFS1, CYC1, UQCRC1, UQCRC2, UQCRH, UQCRB, UQCR11, COX5A, COX5B, COX6A1, COX6B1, …	GNAI3, ITPR3, ERN1, XBP1, ATF4, SLC39A14, PPIF, MFN2, TUBA4A, TUBA1A, TUBB	3	Representative
hsa05020	Prion disease	3.53374	5	0.362573	6.4e-35	3.6e-20	SOD1, HSPA5, DDIT3, VDAC1, VDAC3, SLC25A5, CYCS, CASP3, NDUFV2, NDUFA1, NDUFAB1, NDUFA13, NDUFB9, NDUFB10, NDUFB11, NDUFS2, NDUFS5, NDUFS6, SDHA, SDHC, UQCRFS1, CYC1, UQCRC1, UQCRC2, UQCRH, UQCRB, UQCR11, COX5A, COX5B, COX6A1, COX6B1, COX6C, COX7A2, COX7B, COX8A, PSMA6, PSMA2, PSMA7, PSMA5, PSMA1, PSMB6, PSMB7, PSMB3, PSMB2, PSMB5, PSMC5, PSMD3, PSMD11, PSMD7, PSMD4, PSMD14, PSMD8, ADRM1, HSPA8, …	ATF4, ITPR3, PPIF, RAC1, TUBA4A, TUBA1A, TUBB	3	Member
hsa00190	Oxidative phosphorylation	3.70293	5	0.13089	8.7e-32	2.2e-12	NDUFS2, NDUFS5, NDUFS6, NDUFV2, NDUFA1, NDUFAB1, NDUFA13, NDUFB9, NDUFB10, NDUFB11, SDHA, SDHC, UQCRFS1, CYC1, UQCRC1, UQCRC2, UQCRH, UQCRB, UQCR11, COX5A, COX5B, COX6A1, COX6B1, COX6C, COX7A2, COX7B, COX8A, CYCS, ATP6V1A, ATP6V1B1, ATP6V1C1, ATP6V1F, ATP6V0C, ATP6AP1, PPA1		3	Member
hsa05415	Diabetic cardiomyopathy	3.34707	5	0.198953	3.3e-30	6.1e-12	SLC2A1, CAMK2D, CAMK2G, ATP2A3, PDK3, CTSD, PIK3R1, PIK3R2, PIK3R3, GSK3B, PDHA1, NDUFV2, NDUFA1, NDUFAB1, NDUFA13, NDUFB9, NDUFB10, NDUFB11, NDUFS2, NDUFS5, NDUFS6, SDHA, SDHC, UQCRFS1, CYC1, UQCRC1, UQCRC2, UQCRH, UQCRB, UQCR11, COX5A, COX5B, COX6A1, COX6B1, COX6C, COX7A2, COX7B, COX8A, VDAC1, VDAC3, SLC25A5, GAPDH, PARP1, G6PD, GSR, PLCB4, ACE	RAC1, MTOR, PPIF, TGFBR1	3	Member
hsa05208	Chemical carcinogenesis - reactive oxygen species	3.15751	5	0.193717	4.2e-29	7.3e-10	NDUFV2, NDUFA1, NDUFAB1, NDUFA13, NDUFB9, NDUFB10, NDUFB11, NDUFS2, NDUFS5, NDUFS6, SDHA, SDHC, UQCRFS1, CYC1, UQCRC1, UQCRC2, UQCRH, UQCRB, UQCR11, COX5A, COX5B, COX6A1, COX6B1, COX6C, COX7A2, COX7B, COX8A, VDAC1, VDAC3, SLC25A5, SOD1, CYP1A1, CYP1B1, EPHX1, AKR1C1, AKR1C2, AKR1C3, NQO1, ARAF, MAP2K2, MAPK3, PIK3R1, PIK3R2, PIK3R3, PTPRJ, ACP1, ABL1, PTK2, VEGFA	PPIF, RAF1, RAC1, HMOX1	3	Member
hsa04932	Non-alcoholic fatty liver disease	3.47185	5	0.134503	4.7e-27	3.4e-11	PIK3R1, PIK3R2, PIK3R3, GSK3A, GSK3B, RXRA, SREBF1, CDC42, DDIT3, CYCS, CASP3, NDUFV2, NDUFA1, NDUFAB1, NDUFA13, NDUFB9, NDUFB10, NDUFB11, NDUFS2, NDUFS5, NDUFS6, SDHA, SDHC, UQCRFS1, CYC1, UQCRC1, UQCRC2, UQCRH, UQCRB, UQCR11, COX5A, COX5B, COX6A1, COX6B1, COX6C, COX7A2, COX7B, COX8A	IRS2, RAC1, ERN1, XBP1, ATF4	3	Member
hsa04714	Thermogenesis	2.61737	5	0.104712	1.9e-25	2.3e-11	GNAS, ADCY5, CREB3L1, CREB3L2, KDM1A, SMARCC1, SMARCD2, ACTG1, PPARGC1A, RPS6KB1, NDUFS2, NDUFS5, NDUFS6, NDUFV2, NDUFA1, NDUFAB1, NDUFA13, NDUFB9, NDUFB10, NDUFB11, SDHA, SDHC, UQCRFS1, CYC1, UQCRC1, UQCRC2, UQCRH, UQCRB, UQCR11, COX5A, COX5B, COX6A1, COX6B1, COX6C, COX7A2, COX7B, COX8A, COA1, CPT1A	ADCY6, ACTB, MGLL, FGFR1, RPS6KA2, MTOR	3	Member
hsa04260	Cardiac muscle contraction	2.95725	5	0.0758621	6.4e-14	4e-08	TRDN, ATP2A3, UQCRFS1, CYC1, UQCRC1, UQCRC2, UQCRH, UQCRB, UQCR11, COX5A, COX5B, COX6A1, COX6B1, COX6C, COX7A2, COX7B, COX8A, ATP1A1	TPM4, ATP1B1	3	Member
hsa04723	Retrograde endocannabinoid signaling	1.51306	4	0.0204712	3.9e-08	7.6e-06	PLCB4, GNB2, MAPK3, ADCY5, NDUFV2, NDUFA1, NDUFAB1, NDUFA13, NDUFB9, NDUFB10, NDUFB11, NDUFS2, NDUFS5, NDUFS6	ITPR3, GNAI3, ADCY6, MGLL	3	Member
hsa04141	Protein processing in endoplasmic reticulum	3.71207	5	0.333333	3.4e-30	8e-20	SEC63, RPN1, RPN2, DDOST, STT3B, SIL1, HSPA5, DNAJB11, DNAJC10, HSP90B1, CANX, PDIA3, CALR, MAN1B1, SEC13, UGGT1, P4HB, PDIA4, PDIA6, OS9, SSR4, BCAP31, DERL1, UBXN4, NPLOC4, HSPA8, HSPA1B, DNAJA2, DNAJB1, DNAJC5, HSP90AA1, HSP90AB1, UBQLN2, DDIT3, ATF6B, CAPN1, HERPUD1, SKP1, FBXO2	DNAJC1, SEC31A, EDEM1, TXNDC5, VCP, DNAJA1, ATF4, PPP1R15A, XBP1, ERN1	4	Representative
hsa00513	Various types of N-glycan biosynthesis	2.90666	5	0.0157068	7.5e-06	0.0073	ALG3, STT3B, RPN1, RPN2, DDOST, MAN1B1, HEXA, HEXB, B4GALNT3		4	Member
hsa00510	N-Glycan biosynthesis	1.71816	5	0.0157068	0.0014	0.02	DPM1, ALG3, STT3B, RPN1, RPN2, DDOST, MAN1B1		4	Member
hsa03040	Spliceosome	2.26303	5	0.104712	1.3e-17	1.5e-06	SNRPB, SNRPD2, SNRPF, SNRPA, SNRPC, PRPF40A, SNRPB2, DDX42, PUF60, U2SURP, LSM3, PRPF31, PRPF6, HSPA8, HSPA1B, EIF4A3, ALYREF, RBMX, SRSF9	DDX39B, DDX5, SF3B1, SF3B4, HNRNPA1, SRSF5, SRSF7	5	Representative
hsa04144	Endocytosis	2.39341	5	0.117241	5.3e-15	5.1e-09	ARF6, PIP5K1B, CLTC, AP2M1, AP2S1, TFRC, FGFR3, BIN1, EPN1, ARPC3, ARPC4, WIPF2, HSPA8, HSPA1B, VPS35, RAB7A, HGS, CHMP2B, VPS4A, SNX6, RAB5B, RAB5C, RAB4A, RAB22A, RAB8A, RAB11A, CDC42, ACAP2, ARFGAP1, IQSEC2, ARFGEF1, ARF5	TGFBR1, LDLR, CHMP1A, IGF2R, HLA-A, HLA-B, HLA-C, EHD1, RAB10, RAB11FIP1, RAB11FIP5, ARAP1, ARFGAP3, CYTH1, ARF4	6	Representative
hsa04066	HIF-1 signaling pathway	3.44091	5	0.245	5.7e-14	4.7e-09	ERBB2, MAP2K2, MAPK3, MKNK2, PIK3R1, PIK3R2, PIK3R3, RPS6KB1, EGLN2, PLCG2, CAMK2D, CAMK2G, TFRC, VEGFA, SLC2A1, HK2, PFKL, GAPDH, ALDOA, ENO1, PGK1, LDHA, CDKN1B, PDHA1	STAT3, MTOR, CREBBP, HMOX1, PFKP, CDKN1A	7	Representative
hsa04012	ErbB signaling pathway	3.40083	5	0.19	6.9e-14	2.1e-12	ERBB2, PLCG2, CAMK2D, CAMK2G, PTK2, ABL1, PAK4, ELK1, ERBB3, ARAF, MAP2K2, MAPK3, PIK3R1, PIK3R2, PIK3R3, RPS6KB1, GSK3B, CDKN1B	CRKL, HBEGF, RAF1, MTOR, CDKN1A	7	Member
hsa05205	Proteoglycans in cancer	2.72052	5	0.25731	9.2e-14	1.4e-13	ERBB2, VAV3, ARAF, MAP2K2, MAPK3, CDC42, ELK1, ACTG1, PIK3R1, PIK3R2, PIK3R3, CAMK2D, CAMK2G, DROSHA, RPS6KB1, EIF4B, CASP3, PDCD4, ERBB3, VEGFA, SDC1, PLCG2, PTK2, IGF2, GPC3, CTSL	CD44, RAF1, RAC1, ACTB, FLNA, FLNB, ARHGEF12, ITPR3, DDX5, STAT3, MTOR, CDKN1A, CTNNB1, TIMP3, ITGAV, FZD4, EZR, FGFR1, HBEGF	7	Member
hsa04510	Focal adhesion	2.23138	5	0.151833	1.2e-13	8.1e-12	LAMA5, THBS3, ITGB4, VEGFA, ERBB2, PIP5K1B, ACTG1, GSK3B, PTK2, PIK3R1, PIK3R2, PIK3R3, VAV3, PAK4, CDC42, RAP1B, MAPK3, ELK1	COL6A1, LAMB1, LAMB3, TNC, ITGAV, DIAPH1, ACTB, ACTN1, FLNA, FLNB, ILK, VCL, CTNNB1, RAC1, CRKL, DOCK1, RAPGEF1, RAF1	7	Member
hsa04010	MAPK signaling pathway	1.68695	5	0.0837696	1.1e-12	1.4e-09	CACNA1H, RAP1B, IGF2, VEGFA, EFNA3, ERBB2, ERBB3, FGFR3, ARAF, MAP2K2, MAPK3, MKNK2, ELK1, STMN1, CDC42, CASP3, IRAK1, GADD45G, DDIT3, MAX, DUSP6, PPP5C, HSPA8, HSPA1B, NLK	FGFR1, EPHA2, RAF1, RPS6KA2, ATF4, SRF, TGFBR1, RAC1, GADD45A, GADD45B, FLNA, FLNB, CRKL, DUSP16, NFKB2	7	Member
hsa05220	Chronic myeloid leukemia	2.90666	5	0.0896552	3.8e-12	1.8e-07	ABL1, PIK3R1, PIK3R2, PIK3R3, BCL2L1, CDKN1B, ARAF, MAP2K2, MAPK3, CDK4, GADD45G, HDAC1	CRKL, RAF1, CDKN1A, GADD45A, GADD45B, TGFBR1	7	Member
hsa05203	Viral carcinogenesis	2.60327	5	0.216981	7.4e-12	1.2e-08	MAPK3, CREB3L1, CREB3L2, ATF6B, YWHAB, CASP3, PIK3R1, PIK3R2, PIK3R3, VDAC3, CDK1, SND1, MRPS18B, SCRIB, CDKN1B, HDAC1, PKM, DNAJA3, CDC42, CDK4	ATF4, DDB1, YWHAQ, YWHAG, STAT3, NFKB2, CDKN1A, CREBBP, UBR4, SRF, RAC1, ACTN1, HLA-A, HLA-B, HLA-C	7	Member
hsa05215	Prostate cancer	2.78347	5	0.235849	9.4e-12	3e-10	CDKN1B, ETV5, ERBB2, PIK3R1, PIK3R2, PIK3R3, GSK3B, CREB3L1, CREB3L2, ARAF, MAP2K2, MAPK3, HSP90AA1, HSP90AB1, HSP90B1	FGFR1, CDKN1A, ATF4, CTNNB1, CREBBP, MTOR, RAF1	7	Member
hsa04919	Thyroid hormone signaling pathway	2.83993	5	0.169591	3.1e-11	1.8e-09	MAP2K2, MAPK3, HDAC1, THRA, RXRA, NCOA3, MED24, ATP2A3, PLCB4, PLCG2, ATP1A1, PIK3R1, PIK3R2, PIK3R3, GSK3B, SLC2A1, PFKL, ACTG1	ITGAV, RAF1, CREBBP, MED13L, RCAN1, CTNNB1, ATP1B1, MTOR, PFKP, ACTB	7	Member
hsa05170	Human immunodeficiency virus 1 infection	2.22591	5	0.141509	7.1e-11	1.1e-05	SKP1, PIK3R1, PIK3R2, PIK3R3, PTK2, RPS6KB1, MAP2K2, MAPK3, PLCG2, CALM3, CALM1, CALML5, GNB2, PAK4, LIMK2, BCL2L1, IRAK1, BST2, CYCS, CASP3, PDIA3, CALR, CUL4A, CCNB1, CDK1	GNAI3, CRKL, MTOR, RAF1, ITPR3, RAC1, HLA-A, HLA-B, HLA-C, AP1G1, B2M, DDB1	7	Member
hsa05213	Endometrial cancer	3.38554	5	0.175439	7.2e-11	1.9e-07	PIK3R1, PIK3R2, PIK3R3, ARAF, MAP2K2, MAPK3, ELK1, GSK3B, GADD45G, ERBB2	ILK, RAF1, CTNNB1, CDKN1A, GADD45A, GADD45B	7	Member
hsa05100	Bacterial invasion of epithelial cells	3.02368	5	0.135	8.8e-11	3e-08	PIK3R1, PIK3R2, PIK3R3, CDC42, ARPC3, ARPC4, ACTG1, CLTC, PTK2	CTNNB1, CRKL, DOCK1, RAC1, WASF2, ACTB, ILK, VCL	7	Member
hsa05221	Acute myeloid leukemia	2.19807	5	0.0660377	1.7e-10	3.6e-07	PIK3R1, PIK3R2, PIK3R3, RPS6KB1, ARAF, MAP2K2, MAPK3, RARA, DUSP6	MTOR, RAF1, STAT3	7	Member
hsa05219	Bladder cancer	2.99331	5	0.0584795	3.1e-10	0.0003	FGFR3, ARAF, MAP2K2, MAPK3, CDK4, ERBB2, VEGFA	RAF1, CDKN1A, HBEGF	7	Member
hsa05224	Breast cancer	1.93335	5	0.122807	3.9e-10	1.6e-07	NCOA3, ERBB2, ARAF, MAP2K2, MAPK3, PIK3R1, PIK3R2, PIK3R3, RPS6KB1, HES1, GSK3B, GADD45G, CDK4	FGFR1, RAF1, MTOR, CDKN1A, NFKB2, FZD4, CTNNB1, CSNK1A1, GADD45A, GADD45B	7	Member
hsa05163	Human cytomegalovirus infection	2.36646	5	0.192983	4.4e-10	8.9e-08	PIK3R1, PIK3R2, PIK3R3, RPS6KB1, MAP2K2, MAPK3, ELK1, GNB2, PLCB4, CALM3, CALM1, CALML5, ADCY5, GNAS, GSK3B, VEGFA, CREB3L1, CREB3L2, ATF6B, PTK2, PDIA3, CALR, CDK4, CYCS, CASP3	MTOR, RAF1, ITGAV, RAC1, ITPR3, GNAI3, ADCY6, ARHGEF12, AKAP13, CTNNB1, STAT3, ATF4, CRKL, HLA-A, HLA-B, HLA-C, B2M, CDKN1A	7	Member
hsa05135	Yersinia infection	2.2727	5	0.103448	4.5e-10	2.9e-07	PTK2, PIP5K1B, ARF6, ARPC3, ARPC4, ACTG1, WIPF2, CDC42, ARHGEF28, SKAP2, IRAK1, MAP2K2, MAPK3, PIK3R1, PIK3R2, PIK3R3, GSK3B, VAV3	CRKL, DOCK1, RAC1, ACTB, WASF2, ARHGEF12, RPS6KA2	7	Member
hsa04810	Regulation of actin cytoskeleton	2.0072	5	0.104712	4.5e-10	8.8e-08	FGFR3, ITGB4, PTK2, PIK3R1, PIK3R2, PIK3R3, VAV3, ARAF, MAP2K2, MAPK3, CDC42, PAK4, PIP5K1B, LIMK2, BRK1, ARPC3, ARPC4, ACTG1, PFN1, TMSB4X	FGFR1, ITGAV, CRKL, DOCK1, RAF1, ARHGEF12, RAC1, MYH9, DIAPH1, PIKFYVE, WASF2, ACTB, EZR, VCL, ACTN1	7	Member
hsa05212	Pancreatic cancer	3.55259	5	0.17	5.4e-10	2e-08	PIK3R1, PIK3R2, PIK3R3, BCL2L1, ARAF, MAPK3, RALB, RALBP1, CDC42, ERBB2, RPS6KB1, VEGFA, CDK4, GADD45G	RAC1, RAF1, MTOR, STAT3, CDKN1A, GADD45A, GADD45B, TGFBR1	7	Member
hsa05169	Epstein-Barr virus infection	2.07596	5	0.125	6.7e-10	4.7e-06	IRAK1, MAVS, CYCS, CASP3, PSMC5, PSMD3, PSMD11, PSMD7, PSMD4, PSMD14, PSMD8, ADRM1, PDIA3, CALR, HDAC1, HES1, GADD45G, PIK3R1, PIK3R2, PIK3R3, PLCG2, CDKN1B, CDK4	HLA-A, HLA-B, HLA-C, B2M, CDKN1A, GADD45A, GADD45B, NFKB2, CD44, STAT3, RAC1	7	Member
hsa05225	Hepatocellular carcinoma	2.26458	5	0.158621	1.2e-09	3.8e-08	IGF2, PLCG2, ELK1, ARAF, MAP2K2, MAPK3, PIK3R1, PIK3R2, PIK3R3, RPS6KB1, BCL2L1, GADD45G, CDK4, GSK3B, NQO1, ACTG1, SMARCD2, SMARCC1, BRD7	RAF1, MTOR, CDKN1A, GADD45A, GADD45B, TGFBR1, FZD4, CTNNB1, CSNK1A1, HMOX1, TXNRD1, ACTB	7	Member
hsa04910	Insulin signaling pathway	2.43647	5	0.0890052	3.7e-09	1.6e-07	PIK3R1, PIK3R2, PIK3R3, GSK3B, PPP1R3F, PHKB, CALM3, CALM1, CALML5, PYGB, SREBF1, FASN, HK2, PPARGC1A, FBP1, RPS6KB1, ARAF, MAP2K2, MAPK3, MKNK2, ELK1	IRS2, PRKAR1A, CRKL, RAPGEF1, MTOR, RAF1	7	Member
hsa05230	Central carbon metabolism in cancer	4.09086	5	0.16	5e-09	9.9e-07	SLC2A1, PKM, PDHA1, SLC1A5, SLC16A3, ERBB2, FGFR3, MAP2K2, MAPK3, G6PD, HK2, PFKL, PGAM1, LDHA, IDH1, IDH2, PIK3R1, PIK3R2, PIK3R3	FGFR1, RAF1, PFKP, MTOR	7	Member
hsa05131	Shigellosis	2.32952	5	0.205	5.2e-09	1.9e-07	PTK2, ARPC3, ARPC4, ACTG1, CDC42, PFN1, PIK3R1, PIK3R2, PIK3R3, ARF6, GSK3A, GSK3B, RPS6KB1, PLCB4, PLCG2, CAPN1, CAPNS1, BCL2L1, HK2, VDAC1, CYCS, BNIP3, SKP1, MAPK3, CBX3, UBB	CD44, CRKL, DOCK1, RAC1, WASF2, ACTB, DIAPH1, ACTN1, ILK, VCL, CYTH1, ITPR3, TNIP1, RRAGC, MTOR	7	Member
hsa04015	Rap1 signaling pathway	2.09532	5	0.0943396	6.6e-09	1.1e-05	RAP1B, RAPGEF5, CALM3, CALM1, CALML5, GNAS, ADCY5, RAPGEF3, PLCB4, VEGFA, EFNA3, FGFR3, RAP1GAP, ID1, RALB, PFN1, ACTG1, CDC42, VAV3, MAP2K2, MAPK3, PIK3R1, PIK3R2, PIK3R3	ADCY6, FGFR1, EPHA2, CRKL, RAPGEF1, CTNNB1, GNAI3, SIPA1L2, RAC1, ACTB, RAF1	7	Member
hsa05210	Colorectal cancer	2.99679	5	0.169811	9.8e-09	2.1e-06	GSK3B, BIRC5, PIK3R1, PIK3R2, PIK3R3, ARAF, MAP2K2, MAPK3, RALB, CASP3, CYCS, GADD45G, RPS6KB1	CTNNB1, RAF1, RAC1, TGFBR1, CDKN1A, GADD45A, GADD45B, MTOR	7	Member
hsa05160	Hepatitis C	1.91261	5	0.105263	1e-08	1.9e-05	CLDN3, CLDN7, MAVS, ARAF, YWHAB, MAP2K2, MAPK3, PIK3R1, PIK3R2, PIK3R3, GSK3B, CDK4, CASP3, CYCS, RXRA	LDLR, STAT3, RAF1, YWHAQ, YWHAG, CTNNB1, CDKN1A, CFLAR, PSME3	7	Member
hsa05161	Hepatitis B	1.98191	5	0.09	1.2e-08	1.6e-06	YWHAB, PIK3R1, PIK3R2, PIK3R3, CYCS, CASP3, BIRC5, ATP6AP1, VDAC3, CREB3L1, CREB3L2, ATF6B, ARAF, MAP2K2, MAPK3, ELK1, IRAK1, MAVS	TGFBR1, CDKN1A, CREBBP, DDB1, YWHAQ, STAT3, ATF4, RAF1	7	Member
hsa05223	Non-small cell lung cancer	2.72724	5	0.0935673	1.7e-08	2e-06	RXRA, CDK4, PIK3R1, PIK3R2, PIK3R3, ERBB2, ARAF, MAP2K2, MAPK3, PLCG2, GADD45G	RAF1, CDKN1A, GADD45A, GADD45B, STAT3	7	Member
hsa04062	Chemokine signaling pathway	1.29869	5	0.0366492	2.3e-08	8.5e-07	ADCY5, MAPK3, PIK3R1, PIK3R2, PIK3R3, GSK3A, GSK3B, VAV3, CDC42, GNB2, PTK2, PLCB4, PLCG2, RAP1B	STAT3, GNAI3, ADCY6, RAF1, RAC1, CRKL	7	Member
hsa05167	Kaposi sarcoma-associated herpesvirus infection	1.78048	5	0.135	2.6e-08	4.9e-07	CYCS, CASP3, CDK4, UBB, GNB2, MAP2K2, MAPK3, PIK3R1, PIK3R2, PIK3R3, PLCG2, CALM3, CALM1, CALML5, VEGFA, GSK3B	CREBBP, CDKN1A, HLA-A, HLA-B, HLA-C, RAF1, MTOR, RAC1, ITPR3, RCAN1, STAT3, CTNNB1	7	Member
hsa04722	Neurotrophin signaling pathway	2.70413	5	0.0994764	3.6e-08	3.7e-06	SH2B1, MAP2K2, MAPK3, RAP1B, PIK3R1, PIK3R2, PIK3R3, GSK3B, PLCG2, CALM3, CALM1, CALML5, CAMK2D, CAMK2G, ABL1, CDC42, MAGED1, IRAK1, SORT1	RAF1, RPS6KA2, ATF4, CRKL, RAPGEF1, RAC1, PSEN1	7	Member
hsa05211	Renal cell carcinoma	3.77618	5	0.109948	3.7e-08	1.1e-06	EGLN2, SLC2A1, VEGFA, PIK3R1, PIK3R2, PIK3R3, RAP1B, ARAF, MAP2K2, MAPK3, CDC42, PAK4, FH	CREBBP, CRKL, RAPGEF1, RAF1, ETS1, RAC1, CDKN1A	7	Member
hsa05235	PD-L1 expression and PD-1 checkpoint pathway in cancer	1.51683	5	0.0413793	9.5e-08	3e-07	MAP2K2, MAPK3, PIK3R1, PIK3R2, PIK3R3, RPS6KB1, CSNK2A1, CSNK2B	RAF1, MTOR, STAT3	7	Member
hsa05226	Gastric cancer	1.72969	5	0.122642	1e-07	7e-07	GADD45G, RXRA, GSK3B, ERBB2, ARAF, MAP2K2, MAPK3, PIK3R1, PIK3R2, PIK3R3, RPS6KB1, CDKN1B	CDKN1A, GADD45A, GADD45B, FZD4, CTNNB1, CSNK1A1, RAF1, MTOR, TGFBR1	7	Member
hsa04210	Apoptosis	2.81815	5	0.109948	1e-07	3.2e-06	CASP3, CYCS, TUBA1B, ACTG1, LMNB1, PARP1, PARP3, CAPN1, DDIT3, CTSD, CTSL, BIRC5, BCL2L1, GADD45G, PIK3R1, PIK3R2, PIK3R3, MAP2K2, MAPK3	TNFRSF10B, CFLAR, TUBA4A, TUBA1A, MCL1, ACTB, ERN1, ITPR3, ATF4, GADD45A, GADD45B, RAF1	7	Member
hsa04218	Cellular senescence	2.53369	5	0.111111	1.3e-07	6.2e-06	CDK4, E2F4, PIK3R1, PIK3R2, PIK3R3, FOXM1, MAP2K2, MAPK3, GADD45G, CDK1, CCNB1, NBN, ZFP36L1, CAPN1, CALM3, CALM1, CALML5, SLC25A5, VDAC1, VDAC3	TGFBR1, CDKN1A, HLA-A, HLA-B, HLA-C, MTOR, HIPK3, RAF1, ETS1, GADD45A, GADD45B, ITPR3	7	Member
hsa04140	Autophagy - animal	2.38388	5	0.052356	1.3e-07	2.6e-06	PIK3R1, PIK3R2, PIK3R3, MAP2K2, MAPK3, DDIT4, BNIP3, RPS6KB1, RAB8A, BCL2L1, HMGB1, GABARAP, GABARAPL2, LAMP1, LAMP2, RAB7A, VAMP8, CTSD, CTSL	IRS2, RAF1, MTOR, ATG2A, RRAGC, ERN1, MTMR3, CFLAR	7	Member
hsa05418	Fluid shear stress and atherosclerosis	2.04543	5	0.111111	2e-07	3.5e-07	HSP90AA1, HSP90AB1, HSP90B1, CALM3, CALM1, CALML5, SDC1, NQO1, ASS1, PIK3R1, PIK3R2, PIK3R3, PTK2, ACTG1, CTSL, VEGFA, SUMO3, SUMO1	HMOX1, CTNNB1, ITGAV, ACTB, RAC1	7	Member
hsa04666	Fc gamma R-mediated phagocytosis	2.61119	5	0.0628272	3.7e-07	1.2e-06	PIK3R1, PIK3R2, PIK3R3, RPS6KB1, PLCG2, MAPK3, VAV3, CDC42, ARPC3, ARPC4, LIMK2, PIP5K1B, ARF6, BIN1	RAF1, MARCKS, RAC1, WASF2, CRKL, DOCK1	7	Member
hsa04370	VEGF signaling pathway	2.28811	5	0.0471698	4e-07	1.4e-05	VEGFA, PLCG2, MAP2K2, MAPK3, PTK2, CDC42, PIK3R1, PIK3R2, PIK3R3	RAF1, RAC1	7	Member
hsa04670	Leukocyte transendothelial migration	2.23138	5	0.0942408	6e-07	6.9e-06	F11R, CLDN3, CLDN7, ACTG1, PIK3R1, PIK3R2, PIK3R3, PLCG2, PTK2, RAP1B, RAPGEF3, VAV3, CDC42	EZR, ACTB, RAC1, CTNNB1, ACTN1, VCL, GNAI3	7	Member
hsa04917	Prolactin signaling pathway	1.75322	5	0.0366492	6.1e-07	3.1e-05	PIK3R1, PIK3R2, PIK3R3, MAP2K2, MAPK3, GSK3B, SOCS7, TH	RAF1, STAT3	7	Member
hsa05214	Glioma	3.10905	5	0.0943396	1e-06	3e-05	PLCG2, CALM3, CALM1, CALML5, CAMK2D, CAMK2G, ARAF, MAP2K2, MAPK3, PIK3R1, PIK3R2, PIK3R3, CDK4, GADD45G	RAF1, MTOR, CDKN1A, GADD45A, GADD45B	7	Member
hsa04613	Neutrophil extracellular trap formation	2.2727	5	0.0680628	1.6e-06	3.1e-05	MAP2K2, MAPK3, ACTG1, VDAC1, VDAC3, SLC25A5, PLCB4, PLCG2, PIK3R1, PIK3R2, PIK3R3, HMGB1, HDAC1, CLCN3, CLCN5	RAF1, RAC1, ACTB, PPIF, MTOR	7	Member
hsa05166	Human T-cell leukemia virus 1 infection	1.90533	5	0.075	5.5e-06	9e-05	SLC2A1, MAP2K2, MAPK3, CALR, CANX, FDPS, VDAC1, SLC25A5, VDAC3, CDC16, ANAPC11, CDK4, PIK3R1, PIK3R2, PIK3R3, BCL2L1, ADCY5, ELK1, CREB3L1, CREB3L2, ATF6B, TCF3	HLA-A, HLA-B, HLA-C, B2M, CDKN1A, NFKB2, TGFBR1, ADCY6, SRF, ETS1, ATF4, CREBBP	7	Member
hsa04931	Insulin resistance	2.08402	5	0.052356	6.6e-06	6.5e-05	PIK3R1, PIK3R2, PIK3R3, RPS6KB1, GSK3B, SREBF1, TRIB3, PYGB, CPT1A, PPARGC1A, SLC2A1, CREB3L1, CREB3L2	RPS6KA2, MTOR, STAT3, IRS2, OGT	7	Member
hsa04150	mTOR signaling pathway	1.85703	5	0.0233918	6.8e-06	0.00011	ATP6V1A, ATP6V1B1, ATP6V1C1, ATP6V1F, LAMTOR5, SEC13, LPIN2, RPS6KB1, EIF4B, CAB39L, DDIT4, GSK3B, MAP2K2, MAPK3, PIK3R1, PIK3R2, PIK3R3	RRAGC, SESN2, MTOR, FZD4, RAF1, RPS6KA2	7	Member
hsa04152	AMPK signaling pathway	2.39211	5	0.03	8.6e-06	0.002	CAB39L, FBP1, PFKL, CREB3L1, CREB3L2, PPARGC1A, EEF2K, HMGCR, SREBF1, FASN, SCD, CPT1A, PPP2R5C, RAB2A, RAB8A, PIK3R1, PIK3R2, PIK3R3, RPS6KB1	PFKP, RAB10, IRS2, MTOR	7	Member
hsa04068	FoxO signaling pathway	2.39699	5	0.0942408	9.5e-06	9.2e-05	NLK, PIK3R1, PIK3R2, PIK3R3, ARAF, MAP2K2, MAPK3, CCNB1, CDKN1B, PLK1, GADD45G, BNIP3, GABARAP, GABARAPL2	TGFBR1, SETD7, CREBBP, IRS2, CSNK1E, STAT3, RAF1, CDKN1A, PLK2, GADD45A, GADD45B	7	Member
hsa05164	Influenza A	1.66041	5	0.062069	2e-05	0.00068	DNAJB1, MAVS, PIK3R1, PIK3R2, PIK3R3, CDK4, VDAC1, SLC25A5, CYCS, CASP3, PABPN1, HNRNPUL1, RAE1, FDPS, MAP2K2, MAPK3, ACTG1, RAB11A	CREBBP, TNFRSF10B, RAF1, ACTB, KPNA2	7	Member
hsa04360	Axon guidance	1.99946	5	0.0680628	2e-05	0.0003	PLCG2, PTK2, CDC42, PAK4, UNC5B, EFNA3, EPHB3, EPHB4, ABL1, MAPK3, RGS3, LIMK2, GSK3B, SEMA4D, PLXNB3, RYK, CAMK2D, CAMK2G, PIK3R1, PIK3R2, PIK3R3	RAC1, ABLIM1, ARHGEF12, EPHA2, GNAI3, SEMA3C, RAF1, ILK	7	Member
hsa04014	Ras signaling pathway	1.79998	5	0.0482759	2.5e-05	4.6e-05	IGF2, VEGFA, EFNA3, FGFR3, PLCG2, GNB2, CALM3, CALM1, CALML5, PAK4, PIK3R1, PIK3R2, PIK3R3, BCL2L1, MAP2K2, MAPK3, ELK1, RAPGEF5, RAP1B, RGL1, RGL2, RALB, RALBP1, CDC42, ABL1, RAB5B, RAB5C, ARF6	FGFR1, EPHA2, RAC1, RAF1, ETS1	7	Member
hsa05218	Melanoma	2.21588	5	0.0526316	2.8e-05	0.00044	ARAF, MAP2K2, MAPK3, CDK4, PIK3R1, PIK3R2, PIK3R3, GADD45G	FGFR1, RAF1, CDKN1A, GADD45A, GADD45B	7	Member
hsa04650	Natural killer cell mediated cytotoxicity	1.46102	5	0.0314136	4.6e-05	0.0093	VAV3, MAP2K2, MAPK3, PLCG2, PIK3R1, PIK3R2, PIK3R3, ARAF, CASP3	HLA-A, HLA-B, HLA-C, RAC1, RAF1, TNFRSF10B	7	Member
hsa04213	Longevity regulating pathway - multiple species	2.37534	5	0.0413793	9.6e-05	0.00059	PIK3R1, PIK3R2, PIK3R3, ADCY5, RPS6KB1, SOD1, HSPA8, HSPA1B, HDAC1	IRS2, ADCY6, MTOR	7	Member
hsa05231	Choline metabolism in cancer	1.93777	5	0.0206897	0.00015	0.00034	MAP2K2, MAPK3, PIK3R1, PIK3R2, PIK3R3, RPS6KB1, PIP5K1B, CHKA, DGKZ	RAF1, MTOR, RAC1, WASF2, SLC44A4, DGKD	7	Member
hsa04550	Signaling pathways regulating pluripotency of stem cells	1.58925	5	0.0292398	0.00016	0.0014	MAP2K2, MAPK3, PIK3R1, PIK3R2, PIK3R3, INHBB, ID1, ID3, GSK3B, TCF3, FGFR3, PCGF2	STAT3, FZD4, CTNNB1, FGFR1, RAF1, KAT6A	7	Member
hsa04660	T cell receptor signaling pathway	1.33662	5	0.0175439	0.00021	0.01	VAV3, PAK4, CDC42, MAP2K2, MAPK3, PIK3R1, PIK3R2, PIK3R3, GSK3B, CDK4	RAF1	7	Member
hsa04611	Platelet activation	1.71011	4	0.0081653	0.00022	0.028	PLCB4, RAP1B, ADCY5, GNAS, ACTG1, PIK3R1, PIK3R2, PIK3R3, PLCG2, GUCY1A2, MAPK3, VAMP8	ARHGEF12, ITPR3, GNAI3, ADCY6, ACTB	7	Member
hsa04933	AGE-RAGE signaling pathway in diabetic complications	1.85948	5	0.0418848	0.00028	0.00044	CDKN1B, PLCB4, PLCG2, MAPK3, VEGFA, CDC42, PIK3R1, PIK3R2, PIK3R3, CASP3, CDK4	TGFBR1, DIAPH1, RAC1, STAT3	7	Member
hsa05142	Chagas disease	1.44383	5	0.0137931	0.00033	0.031	IRAK1, MAPK3, CALR, ACE, PLCB4, GNAS, PIK3R1, PIK3R2, PIK3R3	GNAI3, TGFBR1, CFLAR	7	Member
hsa04625	C-type lectin receptor signaling pathway	1.45813	5	0.009434	0.00042	0.0071	PLCG2, CALM3, CALM1, CALML5, MAPK3, PIK3R1, PIK3R2, PIK3R3	RAF1, NFKB2, ITPR3, ARHGEF12	7	Member
hsa04930	Type II diabetes mellitus	2.13436	5	0.0188679	0.00043	0.034	PIK3R1, PIK3R2, PIK3R3, MAPK3, HK2, PKM	IRS2, MTOR	7	Member
hsa04960	Aldosterone-regulated sodium reabsorption	2.04543	5	0.0116959	0.00044	0.019	ATP1A1, PIK3R1, PIK3R2, PIK3R3, MAPK3	ATP1B1	7	Member
hsa04071	Sphingolipid signaling pathway	1.57341	5	0.0188679	0.00051	0.0082	SPTLC3, CERS4, ASAH1, CTSD, PPP2R5C, PIK3R1, PIK3R2, PIK3R3, PLCB4, MAPK3, ABCC1, MAP2K2	GNAI3, RAF1, RAC1	7	Member
hsa04380	Osteoclast differentiation	0.791779	3	0.005848	0.00085	0.022	MAPK3, PIK3R1, PIK3R2, PIK3R3, PLCG2	TGFBR1, NFKB2, RAC1	7	Member
hsa04664	Fc epsilon RI signaling pathway	1.62431	5	0.0188679	0.00098	0.0012	PLCG2, PIK3R1, PIK3R2, PIK3R3, VAV3, MAP2K2, MAPK3	RAC1, RAF1	7	Member
hsa04662	B cell receptor signaling pathway	1.55349	5	0.0314136	0.0014	0.0025	VAV3, PLCG2, MAP2K2, MAPK3, PIK3R1, PIK3R2, PIK3R3, GSK3B	RAC1, RAF1	7	Member
hsa04211	Longevity regulating pathway	1.93052	1	0.01	0.0017	0.0017	PIK3R1, PIK3R2, PIK3R3, ADCY5, CREB3L1, CREB3L2, ATF6B, RPS6KB1, PPARGC1A	IRS2, ADCY6, ATF4, MTOR, SESN2	7	Member
hsa04072	Phospholipase D signaling pathway	1.69277	5	0.01	0.0025	0.046	RALB, PIK3R1, PIK3R2, PIK3R3, ARF6, PLCG2, AGPAT5, MAP2K2, MAPK3, PIP5K1B, DGKZ, PLCB4, GNAS, ADCY5, RAPGEF3	MTOR, RAF1, DGKD, CYTH1, ADCY6	7	Member
hsa04630	JAK-STAT signaling pathway	0.859862	5	0.005848	0.0028	0.048	SOCS7, BCL2L1, PIK3R1, PIK3R2, PIK3R3	STAT3, MCL1, CDKN1A, CREBBP, RAF1, MTOR	7	Member
hsa04929	GnRH secretion	1.91759	5	0.009434	0.012	0.025	PLCB4, CACNA1H, KCNN4, MAP2K2, MAPK3, PIK3R1, PIK3R2, PIK3R3	ITPR3, RAF1	7	Member
hsa04973	Carbohydrate digestion and absorption	2.18179	4	0.0055418	0.013	0.042	SLC5A1, ATP1A1, HK2, PIK3R1, PIK3R2, PIK3R3, PLCB4	ATP1B1	7	Member
hsa04923	Regulation of lipolysis in adipocytes	2.04543	2	0.0084658	0.025	0.038	GNAS, ADCY5, PIK3R1, PIK3R2, PIK3R3	ADCY6, MGLL, IRS2, GNAI3	7	Member
hsa04520	Adherens junction	3.53301	5	0.205	6.6e-14	4.3e-11	CDC42, ACTG1, ACP1, PTPRJ, CSNK2A1, CSNK2B, ERBB2, MAPK3, NLK	RAC1, WASF2, LMO7, ACTN1, VCL, CTNNB1, ACTB, FGFR1, TGFBR1, CREBBP	8	Representative
hsa04310	Wnt signaling pathway	1.58113	5	0.0471698	5.4e-07	0.0037	PORCN, SFRP1, BAMBI, CSNK2A1, CSNK2B, GSK3B, NLK, CACYBP, SKP1, GPC4, RYK, PLCB4, CAMK2D, CAMK2G	FZD4, CSNK1E, CTNNB1, CSNK1A1, CREBBP, PSEN1, RAC1	8	Member
hsa04350	TGF-beta signaling pathway	1.51683	4	0.0055418	0.043	0.049	INHBB, BAMBI, ID1, ID3, E2F4, TFDP1, SKP1, MAPK3, RPS6KB1	TGFBR1, CREBBP	8	Member
hsa05132	Salmonella infection	2.43464	5	0.304094	2.1e-13	2.4e-10	RAB5B, RAB5C, RAB7A, VPS41, DYNC1LI2, DYNLL1, DYNLT3, DCTN1, DCTN5, TUBA1B, KLC1, PFN1, ACTG1, CDC42, BRK1, ARPC3, ARPC4, PIK3C2G, ARF6, IRAK1, HSP90AA1, HSP90AB1, HSP90B1, CSE1L, MAP2K2, MAPK3, SKP1, GAPDH, CYCS, CASP3, RHOB	DYNC1H1, TUBA4A, TUBA1A, TUBB, ARL8B, PLEKHM2, FLNA, FLNB, ACTB, S100A10, ANXA2, RAC1, MYO6, CYTH1, SNX9, RAF1, CTNNB1, TNFRSF10B	9	Representative
hsa05130	Pathogenic Escherichia coli infection	2.21412	5	0.125	3.8e-08	1.5e-05	ARF6, BRK1, ARPC3, ARPC4, ACTG1, CDC42, MYO1D, SLC9A3R1, TUBA1B, ABL1, WIPF2, IRAK1, GAPDH, MAPK3, TMBIM6, CYCS, CASP3, TMED10, CLDN3, CLDN7	RAC1, CYTH1, WASF2, ACTB, MYO1B, MYO1C, MYO5B, MYO6, MYH9, EZR, ARHGEF12, TUBA4A, TUBA1A, TUBB, TNFRSF10B	9	Member
hsa04530	Tight junction	1.98191	5	0.0965517	1.4e-06	1.6e-05	CLDN3, CLDN7, F11R, CDC42, LLGL2, SCRIB, DLG3, CDK4, ERBB2, SLC9A3R1, ACTG1, ARPC3, ARPC4, EPB41L4B, RAB8A, TUBA1B	AMOTL2, RAC1, NF2, EZR, ACTB, MYH9, MYL6, ACTN1, TUBA4A, TUBA1A	9	Member
hsa00010	Glycolysis / Gluconeogenesis	3.71896	5	0.0827586	2.2e-12	9.7e-07	HK2, GPI, PFKL, FBP1, ALDOA, TPI1, GAPDH, PGK1, PGAM1, ENO1, PKM, PDHA1, DLD, LDHA, ALDH2, ALDH3A2, ALDH7A1, ALDH3B2, ACSS2	PFKP	10	Representative
hsa00620	Pyruvate metabolism	3.13342	5	0.0283019	4.7e-10	1.2e-05	ACSS2, PDHA1, DLD, PKM, ALDH2, ALDH3A2, ALDH7A1, LDHA, ME1, MDH2, FH, ACAT1		10	Member
hsa00280	Valine, leucine and isoleucine degradation	2.8723	5	0.0292398	1.2e-08	0.0034	DLD, ECHS1, HSD17B10, HADHB, PCCB, ALDH2, ALDH3A2, ALDH7A1, MCCC2, ACAT1	AACS	10	Member
hsa00071	Fatty acid degradation	2.62984	4	0.0195493	8.2e-06	0.035	ACAT1, HADHB, ECHS1, CPT1A, ECI2, ALDH2, ALDH3A2, ALDH7A1	ACADVL	10	Member
hsa00330	Arginine and proline metabolism	2.30111	3	0.01	0.00011	0.027	SMS, ALDH2, ALDH3A2, ALDH7A1, OAT, PRODH, GOT2	CKB, CNDP2	10	Member
hsa00380	Tryptophan metabolism	2.76133	4	0.007641	0.00032	0.011	KYNU, DLD, ECHS1, ACAT1, ALDH2, ALDH3A2, ALDH7A1, CYP1A1, CYP1B1		10	Member
hsa00630	Glyoxylate and dicarboxylate metabolism	3.38554	4	0.025589	0.0012	0.026	ACSS2, MDH2, ACAT1, PCCB, SHMT2, SHMT1, DLD, GCSH		10	Member
hsa00260	Glycine, serine and threonine metabolism	3.14681	5	0.015	0.0019	0.037	SHMT2, SHMT1, PGAM1, PHGDH, PSAT1, ALAS1, DLD, GCSH, ALDH7A1, CBS		10	Member
hsa00310	Lysine degradation	2.11596	3	0.005848	0.0021	0.024	ALDH7A1, DLD, ECHS1, ACAT1, ALDH2, ALDH3A2, PLOD1	KMT2D, SETD7, NSD1	10	Member
hsa00410	beta-Alanine metabolism	2.37534	3	0.005848	0.0036	0.037	ALDH2, ALDH3A2, ALDH7A1, ALDH3B2, ECHS1	CNDP2	10	Member
hsa00340	Histidine metabolism	2.92204	3	0.005848	0.011	0.036	ALDH2, ALDH3A2, ALDH7A1, ALDH3B2	CNDP2	10	Member
hsa00640	Propanoate metabolism	2.23138	5	0.0068966	0.012	0.023	ACSS2, DLD, ECHS1, PCCB, LDHA, ACAT1		10	Member
hsa00561	Glycerolipid metabolism	2.45451	2	0.0055418	0.025	0.029	ALDH2, ALDH3A2, ALDH7A1, GK, AGPAT5, LPIN2, DGKZ, CEL	DGKD, MGLL	10	Member
hsa03013	Nucleocytoplasmic transport	2.2421	5	0.0680628	3.2e-12	1.8e-09	DDX19A, RAE1, SUMO3, SUMO1, SEC13, CSE1L, EEF1A1, CASC3, EIF4A3, RNPS1, ALYREF, UPF3A	RANGAP1, NUP153, KPNA2, KPNB1, TNPO2, IPO7, DDX39B	11	Representative
hsa03015	mRNA surveillance pathway	2.21951	5	0.052356	7.1e-10	2.1e-06	UPF3A, CASC3, EIF4A3, RNPS1, ALYREF, DDX19A, RNMT, PABPN1, NUDT21, CPSF6, CPSF1, PABPC1, PPP2R5C	DDX39B, PABPC4, SMG1, HBS1L	11	Member
hsa04915	Estrogen signaling pathway	2.77701	5	0.162304	3.3e-11	1.3e-08	HSP90AA1, HSP90AB1, HSP90B1, FKBP4, HSPA8, HSPA1B, NCOA3, KRT18, KRT19, CTSD, RARA, GNAS, ADCY5, CREB3L1, CREB3L2, ATF6B, MAP2K2, MAPK3, PIK3R1, PIK3R2, PIK3R3, PLCB4, CALM3, CALM1, CALML5	HBEGF, ADCY6, ATF4, RAF1, GNAI3, ITPR3	12	Representative
hsa04110	Cell cycle	2.57328	5	0.17931	3.4e-11	1.1e-07	CDK4, ABL1, HDAC1, E2F4, TFDP1, GSK3B, CDKN1B, SKP1, CDK1, CCNB1, YWHAB, PLK1, CDC16, ANAPC11, SMC1A, RAD21, PRKDC, GADD45G, ORC4, MCM4	CDKN1A, YWHAQ, YWHAG, CREBBP, GADD45A, GADD45B	12	Member
hsa04914	Progesterone-mediated oocyte maturation	2.56241	5	0.117241	9.9e-08	8.7e-06	PIK3R1, PIK3R2, PIK3R3, ADCY5, AURKA, CDK1, HSP90AA1, HSP90AB1, MAPK3, CCNB1, PLK1, ARAF, CDC16, ANAPC11, KIF22	GNAI3, ADCY6, RPS6KA2, RAF1	12	Member
hsa04935	Growth hormone synthesis, secretion and action	2.47514	5	0.09	5.6e-07	3.4e-06	GNAS, ADCY5, CREB3L1, CREB3L2, ATF6B, PLCB4, PLCG2, MAP2K2, MAPK3, PIK3R1, PIK3R2, PIK3R3, GSK3B, PTK2	ADCY6, GNAI3, ATF4, CREBBP, ITPR3, RAF1, STAT3, IRS2, MTOR, CRKL	12	Member
hsa05207	Chemical carcinogenesis - receptor activation	1.78727	5	0.0628272	7.1e-07	4.3e-06	BIRC5, PIK3R1, PIK3R2, PIK3R3, MAP2K2, MAPK3, VEGFA, GNAS, ADCY5, CREB3L1, CREB3L2, ATF6B, RPS6KB1, PTGES3, HSP90AA1, HSP90AB1, HSP90B1, CYP1A1, CYP1B1, EPHX1, RXRA	RAF1, STAT3, MTOR, ADCY6, ATF4, GNAI3, RPS6KA2, KPNA2, KPNB1	12	Member
hsa04114	Oocyte meiosis	2.26888	5	0.0827586	8.5e-07	6e-05	ADCY5, AURKA, MAPK3, YWHAB, CDK1, PLK1, SKP1, CDC16, ANAPC11, SMC1A, CCNB1, PPP2R5C, CALM3, CALM1, CALML5, CAMK2D, CAMK2G	ADCY6, RPS6KA2, YWHAQ, YWHAG, ITPR3	12	Member
hsa04971	Gastric acid secretion	2.5837	5	0.0292398	9.9e-07	0.0091	PLCB4, ACTG1, CALM3, CALM1, CALML5, CAMK2D, CAMK2G, GNAS, ADCY5, ATP1A1	EZR, ACTB, ITPR3, ADCY6, GNAI3, ATP1B1	12	Member
hsa04922	Glucagon signaling pathway	3.03777	5	0.0377358	1.3e-06	5.2e-05	GNAS, CREB3L1, CREB3L2, PPP4C, PPARGC1A, PLCB4, CAMK2D, CAMK2G, CPT1A, PHKB, CALM3, CALM1, CALML5, PYGB, SLC2A1, FBP1, PFKL, PGAM1, PKM, PDHA1, LDHA	ATF4, CREBBP, ITPR3, PFKP	12	Member
hsa04540	Gap junction	2.28327	5	0.052356	5.9e-06	0.00014	MAP2K2, MAPK3, TUBA1B, CSNK1D, CDK1, GNAS, ADCY5, PLCB4, GUCY1A2	GNAI3, RAF1, TUBA4A, TUBA1A, TUBB, ADCY6, ITPR3	12	Member
hsa04720	Long-term potentiation	2.93076	5	0.03	1.5e-05	0.00053	CAMK2D, CAMK2G, RAPGEF3, RAP1B, CALM3, CALM1, CALML5, ARAF, MAP2K2, MAPK3, PLCB4	CREBBP, ATF4, RAF1, RPS6KA2, ITPR3	12	Member
hsa04918	Thyroid hormone synthesis	3.1558	5	0.0467836	4.1e-05	0.0035	GNAS, ADCY5, PLCB4, CREB3L1, CREB3L2, ATF6B, HSPA5, HSP90B1, CANX, PDIA4, ATP1A1, IYD, GPX2, GSR	ADCY6, ATF4, ITPR3, ATP1B1	12	Member
hsa04972	Pancreatic secretion	2.12892	5	0.0104712	4.1e-05	0.01	PLCB4, RAB3D, RAB8A, RAB11A, RAP1B, CEL, ATP2A3, CLCA2, SLC12A2, ATP1A1, GNAS, ADCY5	RAC1, ITPR3, ATP1B1, KCNMA1, ADCY6	12	Member
hsa04921	Oxytocin signaling pathway	1.88179	5	0.0209424	8.3e-05	0.038	MAP2K2, MAPK3, ELK1, KCNJ12, PLCB4, EEF2K, CALM3, CALM1, CALML5, CAMK2D, CAMK2G, GUCY1A2, ACTG1, GNAS, ADCY5	RAF1, ITPR3, RCAN1, MYL6, ACTB, ADCY6, GNAI3, CDKN1A	12	Member
hsa04934	Cushing syndrome	2.07199	5	0.0377358	0.00011	0.0041	GNAS, ADCY5, CREB3L1, CREB3L2, ATF6B, CDK4, CDKN1B, CAMK2D, CAMK2G, RAP1B, MAP2K2, MAPK3, PBX1, PLCB4, CACNA1H, FH, GSK3B	ADCY6, ATF4, KMT2D, GNAI3, CDKN1A, ITPR3, LDLR, FZD4, CTNNB1	12	Member
hsa04916	Melanogenesis	2.33179	5	0.0566038	0.00014	0.0038	GNAS, ADCY5, CREB3L1, CREB3L2, GSK3B, MAP2K2, MAPK3, PLCB4, CALM3, CALM1, CALML5, CAMK2D, CAMK2G	ADCY6, CREBBP, FZD4, CTNNB1, RAF1, GNAI3	12	Member
hsa04022	cGMP-PKG signaling pathway	2.05813	5	0.0206897	0.0002	0.0041	ATP1A1, GTF2I, PLCB4, ATP2A3, CALM3, CALM1, CALML5, ADCY5, GUCY1A2, VDAC1, VDAC3, SLC25A5, CREB3L1, CREB3L2, ATF6B, MAP2K2, MAPK3	SRF, KCNMA1, ATP1B1, ITPR3, ADCY6, GNAI3, IRS2, PPIF, ATF4, RAF1	12	Member
hsa04024	cAMP signaling pathway	1.62091	5	0.0175439	0.00021	0.0013	GNAS, ADCY5, CALM3, CALM1, CALML5, CAMK2D, CAMK2G, ABCC4, RAPGEF3, RAP1B, VAV3, PIK3R1, PIK3R2, PIK3R3, MAP2K2, MAPK3, CREB3L1, CREB3L2, SOX9, ATP2A3, ATP1A1, PDE4D	GNAI3, ADCY6, RAC1, RAF1, CREBBP, ATP1B1	12	Member
hsa04928	Parathyroid hormone synthesis, secretion and action	2.45451	5	0.0233918	0.00027	0.0049	ADCY5, PLCB4, RXRA, MAPK3, ARAF, SLC9A3R1, GNAS, PDE4D, NACA, CREB3L1, CREB3L2, ATF6B	GNAI3, ADCY6, ITPR3, FGFR1, RAF1, ATF4, CDKN1A, AKAP13, HBEGF	12	Member
hsa04926	Relaxin signaling pathway	1.73942	4	0.0191168	0.00096	0.024	GNAS, GNB2, ADCY5, CREB3L1, CREB3L2, ATF6B, VEGFA, PIK3R1, PIK3R2, PIK3R3, MAP2K2, MAPK3, PLCB4	GNAI3, ATF4, RAF1, TGFBR1, ADCY6	12	Member
hsa04713	Circadian entrainment	2.19614	1	0.0052356	0.0011	0.0011	CALM3, CALM1, CALML5, CAMK2D, CAMK2G, MAPK3, GNB2, CACNA1H, GNAS, ADCY5, GUCY1A2, PLCB4	ITPR3, GNAI3, ADCY6, PER1, PER3	12	Member
hsa04371	Apelin signaling pathway	1.45453	5	0.005848	0.0012	0.023	ADCY5, GNB2, PLCB4, CALM3, CALM1, CALML5, MAP2K2, MAPK3, RPS6KB1, PPARGC1A	ADCY6, GNAI3, ITPR3, RAF1, MTOR, TGFBR1	12	Member
hsa04730	Long-term depression	1.90436	5	0.015	0.0017	0.048	GUCY1A2, ARAF, MAP2K2, MAPK3, GNAS, PLCB4	RAF1, GNAI3, ITPR3	12	Member
hsa04726	Serotonergic synapse	1.32676	3	0.005848	0.0023	0.046	PLCB4, MAPK3, GNAS, ADCY5, RAPGEF3, APP, GNB2, CASP3, ARAF	ITPR3, GNAI3, RAF1	12	Member
hsa04925	Aldosterone synthesis and secretion	2.25415	1	0.0052356	0.0024	0.0024	PLCB4, CREB3L1, CREB3L2, ATF6B, ATP1A1, CACNA1H, CALM3, CALM1, CALML5, CAMK2D, CAMK2G, GNAS, ADCY5	ITPR3, ATF4, ATP1B1, LDLR, ADCY6	12	Member
hsa04270	Vascular smooth muscle contraction	1.76725	4	0.01475	0.0028	0.026	CALM3, CALM1, CALML5, PLCB4, ARAF, MAP2K2, MAPK3, GNAS, ADCY5, GUCY1A2	KCNMA1, MYL6, MYH9, ITPR3, RAF1, ARHGEF12, ADM, ADCY6	12	Member
hsa04912	GnRH signaling pathway	2.24337	5	0.015	0.0031	0.0063	GNAS, ADCY5, PLCB4, CALM3, CALM1, CALML5, CAMK2D, CAMK2G, CDC42, MAP2K2, MAPK3, ELK1	ADCY6, ATF4, ITPR3, HBEGF, RAF1	12	Member
hsa04961	Endocrine and other factor-regulated calcium reabsorption	2.08402	5	0.02	0.0035	0.0049	GNAS, AP2M1, AP2S1, CLTC, RAB11A, ATP1A1, PLCB4	ADCY6, ATP1B1	12	Member
hsa04970	Salivary secretion	2.31815	1	0.0137931	0.0052	0.0052	GNAS, ADCY5, PLCB4, CALM3, CALM1, CALML5, GUCY1A2, AQP5, ATP1A1, SLC12A2, KCNN4, MUC5B	ADCY6, ITPR3, ATP1B1, KCNMA1, CST3	12	Member
hsa04728	Dopaminergic synapse	1.76651	3	0.009434	0.0054	0.031	TH, PLCB4, CALM3, CALM1, CALML5, CAMK2D, CAMK2G, GNAS, ADCY5, CREB3L1, CREB3L2, ATF6B, GNB2, PPP2R5C, GSK3A, GSK3B	ITPR3, ATF4, GNAI3	12	Member
hsa04020	Calcium signaling pathway	1.28914	5	0.0137931	0.0091	0.032	GNAS, ATP2A3, CACNA1H, TRDN, VEGFA, ERBB2, ERBB3, FGFR3, PLCB4, PLCG2, TPCN1, VDAC1, VDAC3, SLC25A5, CALM3, CALM1, CALML5, PHKB, CAMK2D, CAMK2G	P2RX4, FGFR1, ITPR3, PPIF, ITPKC	12	Member
hsa05034	Alcoholism	1.85246	5	0.0116959	0.012	0.035	TH, HDAC1, GNAS, GNB2, ADCY5, CREB3L1, CREB3L2, ATF6B, ARAF, MAPK3, CALM3, CALM1, CALML5	GNAI3, ATF4, RAF1	12	Member
hsa04261	Adrenergic signaling in cardiomyocytes	1.75322	4	0.0060661	0.016	0.022	GNAS, ADCY5, ATP1A1, CALM3, CALM1, CALML5, CAMK2D, CAMK2G, PPP2R5C, ATP2A3, PLCB4, MAPK3, CREB3L1, CREB3L2, ATF6B, RAPGEF3	ADCY6, ATP1B1, TPM4, ATF4, GNAI3	12	Member
hsa04725	Cholinergic synapse	1.75322	2	0.0060661	0.018	0.022	PLCB4, KCNJ12, GNB2, MAPK3, ADCY5, CREB3L1, CREB3L2, CAMK2D, CAMK2G, PIK3R1, PIK3R2, PIK3R3	ITPR3, GNAI3, ADCY6, ATF4	12	Member
hsa04911	Insulin secretion	2.3658	3	0.005848	0.037	0.044	SLC2A1, ATP1A1, CAMK2D, CAMK2G, KCNN4, GNAS, ADCY5, CREB3L1, CREB3L2, ATF6B, PLCB4	ATP1B1, KCNMA1, ADCY6, ATF4, ITPR3	12	Member
hsa05417	Lipid and atherosclerosis	2.12189	5	0.216374	9e-11	1.9e-10	PIK3R1, PIK3R2, PIK3R3, BCL2L1, CYP1A1, CDC42, MAPK3, HSPD1, HSPA8, HSPA1B, HSP90AA1, HSP90AB1, HSP90B1, IRAK1, RXRA, PTK2, VAV3, RAP1B, HSPA5, DDIT3, CAMK2D, CAMK2G, GSK3B, PLCB4, CALM3, CALM1, CALML5, CYCS, CASP3	LDLR, RAC1, STAT3, MIB1, ATF4, ERN1, XBP1, TNFRSF10B	13	Representative
hsa05162	Measles	1.51184	5	0.0660377	6.4e-06	9.7e-06	MAVS, IRAK1, CSNK2A1, CSNK2B, HSPA8, HSPA1B, EIF3H, BCL2L1, CYCS, CASP3, CDKN1B, CDK4, PIK3R1, PIK3R2, PIK3R3, GSK3B	STAT3	13	Member
hsa05134	Legionellosis	2.79901	5	0.0526316	5.6e-05	0.0033	HSPD1, RAB1B, CYCS, CASP3, BNIP3, EEF1A1, HSPA8, HSPA1B, EEF1G	VCP, BCL2L13, NFKB2, HBS1L	13	Member
hsa05152	Tuberculosis	1.50836	5	0.04	5.9e-05	0.00073	CASP3, CYCS, CAMK2D, CAMK2G, HSPA9, HSPD1, IRAK1, MAPK3, CALM3, CALM1, CALML5, RAB5B, RAB5C, RAB7A, CTSD, ATP6AP1, ATP6V0C, LAMP1, LAMP2	CREBBP, ARHGEF12, RAF1	13	Member
hsa05145	Toxoplasmosis	1.53407	5	0.0104712	7.6e-05	0.015	IRAK1, MAPK3, BCL2L1, HSPA8, HSPA1B, LAMA5, CASP3, CYCS	LAMB1, LAMB3, LDLR, GNAI3, PPIF, STAT3	13	Member
hsa05133	Pertussis	1.13037	4	0.0063723	0.00029	0.01	CALM3, CALM1, CALML5, CASP3, IRAK1, MAPK3	GNAI3	13	Member
hsa04657	IL-17 signaling pathway	1.21377	5	0.0209424	0.00072	0.0028	CASP3, HSP90AA1, HSP90AB1, HSP90B1, MAPK3, TRAF4, GSK3B, MUC5B, LCN2		13	Member
hsa05140	Leishmaniasis	0.637536	4	0.0063723	0.01	0.011	IRAK1, MAPK3, ELK1, EEF1A1		13	Member
hsa04390	Hippo signaling pathway	1.62551	5	0.075	2.1e-09	0.00014	LLGL2, SCRIB, DLG3, CSNK1D, BIRC5, ID1, YWHAB, GSK3B, ACTG1	LIMD1, NF2, WWC1, DLG5, CSNK1E, TGFBR1, FZD4, YWHAQ, YWHAG, CTNNB1, ACTB	14	Representative
hsa05412	Arrhythmogenic right ventricular cardiomyopathy	1.45333	5	0.0116959	0.00039	0.002	ITGB4, DAG1, ACTG1, ATP2A3	ITGAV, ACTB, CTNNB1, PKP2, DSG2	14	Member
hsa04120	Ubiquitin mediated proteolysis	1.70204	5	0.0275862	2.8e-09	6.6e-05	UBB, SAE1, UBA2, UBE2C, UBE2Q1, UBE2S, WWP2, TRIM37, SKP1, FBXO2, CUL4A, FBXW8, ANAPC11, CDC16	UBE2E3, UBE2H, UBE2Z, HERC1, DDB1	15	Representative
hsa04145	Phagosome	2.5837	5	0.140351	7e-09	9.4e-08	STX7, ACTG1, RAB5B, RAB5C, TFRC, HGS, ATP6V1A, ATP6V1B1, ATP6V1C1, ATP6V1F, ATP6V0C, ATP6AP1, RAB7A, DYNC1LI2, TUBA1B, LAMP1, LAMP2, CTSL, CALR, CANX, THBS3	ACTB, HLA-A, HLA-B, HLA-C, DYNC1H1, TUBA4A, TUBA1A, TUBB, PIKFYVE, ITGAV, RAC1	16	Representative
hsa04721	Synaptic vesicle cycle	1.61481	5	0.009434	0.00016	0.021	NAPA, CLTC, AP2M1, AP2S1, ATP6V1A, ATP6V1B1, ATP6V1C1, ATP6V1F, ATP6V0C, SLC1A2		16	Member
hsa05120	Epithelial cell signaling in Helicobacter pylori infection	2.27919	3	0.005848	0.00034	0.0086	PLCG2, F11R, CSK, CDC42, CASP3, ATP6V1A, ATP6V1B1, ATP6V1C1, ATP6V1F, ATP6AP1, ATP6V0C	HBEGF, RAC1	16	Member
hsa05110	Vibrio cholerae infection	3.25599	5	0.0292398	0.00044	0.0038	ATP6V1A, ATP6V1B1, ATP6V1C1, ATP6V1F, ATP6AP1, ATP6V0C, KDELR1, PDIA4, GNAS, SLC12A2, ACTG1, PLCG2	ACTB	16	Member
hsa04966	Collecting duct acid secretion	2.83213	2	0.007924	0.0065	0.011	ATP6V1A, ATP6V1B1, ATP6V1C1, ATP6V1F, ATP6V0C	SLC12A7	16	Member
hsa04612	Antigen processing and presentation	2.48768	5	0.116959	8.4e-09	1.2e-05	HSPA8, HSPA1B, HSP90AA1, HSP90AB1, HSPA5, CANX, PDIA3, CALR, IFI30, CTSL	PSME3, HLA-A, HLA-B, HLA-C, B2M	17	Representative
hsa05416	Viral myocarditis	2.65906	5	0.0482759	1.8e-05	0.0011	ABL1, DAG1, ACTG1, EIF4G3, CYCS, CASP3	RAC1, ACTB, EIF4G1, EIF4G2, HLA-A, HLA-B, HLA-C	17	Member
hsa05330	Allograft rejection	0.968887	3	0.005848	0.017	0.019		HLA-A, HLA-B, HLA-C	17	Member
hsa05332	Graft-versus-host disease	0.897993	3	0.005848	0.021	0.024		HLA-A, HLA-B, HLA-C	17	Member
hsa04940	Type I diabetes mellitus	1.71245	3	0.005848	0.024	0.028	PTPRN2, CPE, HSPD1	HLA-A, HLA-B, HLA-C	17	Member
hsa05320	Autoimmune thyroid disease	0.708033	3	0.005848	0.043	0.05		HLA-A, HLA-B, HLA-C	17	Member
hsa00020	Citrate cycle (TCA cycle)	3.68177	5	0.0526316	1.9e-08	0.017	IDH1, IDH2, OGDH, DLD, SDHA, SDHC, FH, MDH2, PDHA1		18	Representative
hsa04146	Peroxisome	1.49666	3	0.0068966	0.0065	0.0071	ABCD3, ECH1, ECI2, FAR2, MVK, IDH1, IDH2, SOD1, PRDX1	PEX5	18	Member
hsa00480	Glutathione metabolism	2.62984	1	0.005	0.0084	0.0084	GGT1, GGCT, LANCL1, GSR, IDH1, IDH2, PGD, G6PD, GPX2, SMS, RRM2	GCLM	18	Member
hsa04142	Lysosome	3.11684	5	0.009434	3.6e-08	0.0086	ATP6AP1, ATP6V0C, CTSA, CTSD, CTSL, GAA, HEXA, HEXB, GNS, ASAH1, PSAP, GM2A, PPT1, LAMP1, LAMP2, NPC2, SLC11A2, LAPTM4B, LAPTM4A, ABCA2, CD164, SORT1, GNPTAB, CLTC, LITAF	ARSA, IDS, CD68, IGF2R, AP1G1, AP3D1, GGA1	19	Representative
hsa04137	Mitophagy - animal	2.45451	4	0.0224733	8.9e-08	0.0074	UBB, RHOT1, GABARAP, GABARAPL2, BCL2L1, PGAM5, CSNK2A1, CSNK2B, BNIP3, RAB7A	BCL2L13, ATF4, MFN2, NBR1	20	Representative
hsa04136	Autophagy - other	1.58356	3	0.0052356	0.016	0.029	GABARAP, GABARAPL2	MTOR, ATG2A	20	Member
hsa04621	NOD-like receptor signaling pathway	0.841548	5	0.005848	0.017	0.05	MAPK3, GABARAP, GABARAPL2, MAVS, BCL2L1, PLCB4, VDAC1, VDAC3, HSP90AA1, HSP90AB1	ITPR3, MFN2	20	Member
hsa00100	Steroid biosynthesis	6.13629	5	0.01	4e-07	0.0021	FDFT1, SQLE, LSS, TM7SF2, MSMO1, EBP, DHCR24, DHCR7, CEL		21	Representative
hsa00030	Pentose phosphate pathway	4.38306	4	0.0251408	4.1e-07	0.007	GPI, G6PD, PGD, TKT, TALDO1, PRPS2, ALDOA, FBP1, PFKL	PFKP	22	Representative
hsa00520	Amino sugar and nucleotide sugar metabolism	1.90907	1	0.005	0.00035	0.00035	HEXA, HEXB, CMAS, HK2, GPI, PMM2, MPI		22	Member
hsa00051	Fructose and mannose metabolism	3.38554	2	0.007924	0.00057	0.0097	MPI, PMM2, HK2, PFKL, FBP1, ALDOA, TPI1	PFKP	22	Member
hsa04962	Vasopressin-regulated water reabsorption	3.34707	5	0.0292398	4.5e-07	5.8e-05	GNAS, CREB3L1, CREB3L2, RAB11A, DYNC1LI2, DYNLL1, DCTN1, DCTN5, RAB5B, RAB5C	ADCY6, DYNC1H1	23	Representative
hsa05146	Amoebiasis	1.94417	5	0.009434	0.0036	0.029	LAMA5, CASP3, PLCB4, GNAS, RAB5B, RAB5C, RAB7A, PTK2, PIK3R1, PIK3R2, PIK3R3, PRDX1	LAMB1, LAMB3, VCL, ACTN1	23	Member
hsa04115	p53 signaling pathway	2.55679	5	0.0377358	1.2e-06	0.0021	CDK4, CCNB1, CDK1, GADD45G, BCL2L1, EI24, CYCS, CASP3, RRM2, STEAP3	CDKN1A, GADD45A, GADD45B, TNFRSF10B, SESN2	24	Representative
hsa05202	Transcriptional misregulation in cancer	1.7838	5	0.045	1.9e-06	5.3e-05	HDAC1, RARA, DUSP6, TCF3, PBX1, MLLT1, PROM1, CDKN1B, BCL2L1, RXRA, ETV5, MYCN, MAX, PTK2, BAIAP3, DDIT3, NUPR1, GADD45G	AFF1, CDKN1A, DDX5, EWSR1, MLF1, GADD45A, GADD45B	24	Member
hsa05222	Small cell lung cancer	2.93475	5	0.0526316	7.4e-06	0.00025	RXRA, GADD45G, CYCS, CASP3, MAX, CDK4, CKS1B, CKS2, CDKN1B, LAMA5, PTK2, PIK3R1, PIK3R2, PIK3R3, BCL2L1, TRAF4	CDKN1A, GADD45A, GADD45B, LAMB1, LAMB3, ITGAV	24	Member
hsa05216	Thyroid cancer	3.31691	5	0.0314136	2.6e-05	3.8e-05	TFG, MAP2K2, MAPK3, RXRA, GADD45G	NCOA4, CDKN1A, GADD45A, GADD45B, CTNNB1	24	Member
hsa04064	NF-kappa B signaling pathway	1.53407	5	0.0104712	0.00023	0.0054	PLCG2, CARD14, IRAK1, PARP1, BCL2L1, GADD45G, CSNK2A1, CSNK2B	CARD10, CFLAR, GADD45A, GADD45B, NFKB2	24	Member
hsa05217	Basal cell carcinoma	1.36362	3	0.0068966	0.00042	0.032	GADD45G, GSK3B	CDKN1A, GADD45A, GADD45B, FZD4, CTNNB1	24	Member
hsa04659	Th17 cell differentiation	1.02271	5	0.0292398	2.4e-05	0.00038	RORC, HSP90AA1, HSP90AB1, MAPK3, RARA, RXRA	MTOR, TGFBR1, STAT3	25	Representative
hsa04920	Adipocytokine signaling pathway	1.28221	3	0.009434	0.0026	0.013	PPARGC1A, RXRA, CPT1A, SLC2A1	MTOR, IRS2, STAT3	25	Member
hsa03020	RNA polymerase	1.26958	5	0.0209424	5.1e-05	0.042	POLR2C, POLR2L	POLR2A	26	Representative
hsa04710	Circadian rhythm	3.27269	3	0.0157068	7.5e-05	0.0002	CSNK1D, NR1D1, RORC, SKP1	CSNK1E, PER1, PER3, BHLHE40	27	Representative
hsa04340	Hedgehog signaling pathway	1.18006	2	0.0060661	0.03	0.03	CSNK1D, GSK3B, KIF3A	CSNK1A1, CSNK1E	27	Member
hsa04216	Ferroptosis	2.99331	3	0.009434	0.00042	0.049	TFRC, STEAP3, SLC11A2, FTH1, FTL, VDAC3	GCLM, SLC39A14, NCOA4, HMOX1	28	Representative
hsa04217	Necroptosis	1.93777	5	0.0377358	0.0014	0.0056	CAMK2D, CAMK2G, SLC25A5, VDAC1, VDAC3, PYGB, FTH1, FTL, CAPN1, PGAM5, CHMP2B, VPS4A, HMGB1, HSP90AA1, HSP90AB1, PARP1, PPIA	CFLAR, CHMP1A, TNFRSF10B, STAT3	28	Member
hsa03410	Base excision repair	1.85948	5	0.01	0.00092	0.014	APEX1, HMGB1, POLD2, PARP1, PARP3		29	Representative
hsa03420	Nucleotide excision repair	0.800385	1	0.009434	0.0036	0.0036	CUL4A, POLD2	DDB1	29	Member
hsa04330	Notch signaling pathway	1.33883	1	0.0052356	0.0016	0.0016	HES1, HDAC1	NUMB, PSEN1, CREBBP, ATXN1	30	Representative
hsa04979	Cholesterol metabolism	1.78975	1	0.005848	0.0019	0.0019	SORT1, LRPAP1, VDAC1, VDAC3, VAPB, NPC2	LDLR	31	Representative
hsa03018	RNA degradation	1.99015	5	0.0116959	0.0021	0.039	TTC37, TOB1, PABPC1, LSM3, ENO1, PFKL, HSPA9, HSPD1	BTG2, PABPC4, DDX6, PFKP	32	Representative
hsa03060	Protein export	2.78922	2	0.0102356	0.0021	0.01	SRP54, SEC63, HSPA5, SRP9, SRP14		33	Representative
hsa03008	Ribosome biogenesis in eukaryotes	0.876612	3	0.005848	0.004	0.043	CSNK2B, CSNK2A1, FBL, DKC1, DROSHA, NOB1	NOP58	34	Representative
hsa00270	Cysteine and methionine metabolism	2.8723	4	0.0063723	0.0047	0.037	CBS, SMS, AHCYL1, GOT2, MPST, TST, LDHA, MDH2, PHGDH, PSAT1	GCLM	35	Representative
hsa00062	Fatty acid elongation	2.66795	4	0.0110836	0.007	0.0097	HADHB, ECHS1, PPT1, HSD17B12, TECR		36	Representative
hsa01040	Biosynthesis of unsaturated fatty acids	2.13436	1	0.005848	0.0092	0.0092	HSD17B12, TECR, SCD, FADS2		36	Member
hsa04130	SNARE interactions in vesicular transport	1.85948	4	0.0098205	0.0075	0.0087	STX7, STX16, STX8, BET1L, VAMP8		37	Representative
hsa00230	Purine metabolism	1.40833	3	0.0068966	0.031	0.034	PRPS2, APRT, NME1, CANT1, ENTPD6, GUK1, PKM, RRM2, ADCY5, GUCY1A2, AK2, PDE4D	PNP, ADCY6	38	Representative
