# Supplementary material for: Establishment and characterization of 24 breast cancer cell lines and 3 breast cancer organoids reveals molecular heterogeneity and drug response variability in malignant pleural effusion-derived models
Source: Breast Cancer Res. 2025 May 1;27:66. doi: 10.1186/s13058-025-02032-7 (PMC12044882; doi:10.1186/s13058-025-02032-7)
Supplement: Supplementary file 11 — Additional file 11. Table S8. Related to Fig. 3E. Enrichment scores with standard deviation for multiple sets. [file 13058_2025_2032_MOESM11_ESM.xlsx]

## Sheet: Sheet1
Supplementary Table 8. Enrichment Scores with Standard Deviation for Longitudinal Sets
Name	SNU3223	SNU3224	SNU3230	Set1_SD	SNU3380	SNU3393	Set2_SD	SNU.3698A	SNU.3698B	SNU.3698C	Set3SP_SD	SNU.3705	SNU.3716	SNU.3730	Set3TP_SD	SNU5188	SNU5226B	Set4_SD
ADIPOGENESIS	5.2	5.25	5.33	0.0655744	8.28	7.64	0.452548	5.55	5.8	5.6	0.132288	5.73	5.8	5.65	0.0750555	5.16	4.97	0.13435
ALLOGRAFT_REJECTION	5.4	5.3	5.34	0.0503322	1.01	1.32	0.219203	5.88	5.84	5.52	0.197315	5.61	5.42	5.67	0.130512	5.81	5.21	0.424264
ANDROGEN_RESPONSE	6.6	6.57	6.49	0.0568624	9.11	9.26	0.106066	7.24	7.41	7.74	0.254231	7.49	7.15	7.17	0.190788	6.92	6.57	0.247487
ANGIOGENESIS	6.22	6.26	6.17	0.0450925	1.21	1.59	0.268701	5.8	4.45	5.9	0.809835	5.78	5.46	5.59	0.160935	7.07	7.07	0
APICAL_JUNCTION	5.47	5.16	5.73	0.285365	5.53	5.1	0.304056	5.22	5.27	5.28	0.0321455	5.13	5.19	5.2	0.0378594	5.44	4.99	0.318198
APICAL_SURFACE	4.94	4.27	4.76	0.346747	4.49	5.14	0.459619	5.36	4.73	5.39	0.372693	4.7	5.79	5.45	0.557704	5.4	4.58	0.579828
APOPTOSIS	5.89	5.66	5.89	0.132791	6.93	6.86	0.0494975	5.29	5.59	5.31	0.16773	5.59	5.57	5.63	0.0305505	5.58	5.34	0.169706
BILE_ACID_METABOLISM	7.06	7.04	7	0.0305505	4.58	4.09	0.346482	6.77	6.78	7.03	0.147309	7.03	7.11	6.66	0.240069	6.19	6.61	0.296985
CHOLESTEROL_HOMEOSTASIS	6.8	6.91	7.11	0.157162	9.34	8.12	0.86267	6.5	6.65	6.79	0.145029	7.06	6.66	6.51	0.284312	6.6	6	0.424264
COAGULATION	6.3	6.14	6.07	0.117898	1.7	1.61	0.0636396	5.69	5.6	5.58	0.0585947	5.58	5.6	5.68	0.052915	6.23	5.45	0.551543
COMPLEMENT	6.32	6.39	6.11	0.145717	3.55	3.76	0.148492	5.83	5.8	5.81	0.0152753	5.73	5.76	5.81	0.0404145	6.25	5.79	0.325269
DNA_REPAIR	5.54	5.48	5.57	0.0458258	9.22	8.62	0.424264	4.95	5.09	4.89	0.102632	5.16	5.3	4.89	0.208407	5.4	4.7	0.494975
E2F_TARGETS	5.23	5.16	5.24	0.043589	9.07	8.28	0.558614	5.72	5.61	5.24	0.251462	5.85	5.91	5.31	0.330454	5.46	4.52	0.66468
EPITHELIAL_MESENCHYMAL_TRANSITION	5.34	5.01	5.29	0.177858	2.31	1.84	0.33234	4.97	5.05	4.82	0.116762	5.15	4.69	4.81	0.238607	5.26	4.91	0.247487
ESTROGEN_RESPONSE_EARLY	5.7	5.48	5.55	0.112398	7.31	6.99	0.226274	5.49	5.51	5.47	0.02	5.73	5.46	5.39	0.179536	5.03	5	0.0212132
ESTROGEN_RESPONSE_LATE	4.97	4.52	4.79	0.226495	7.26	6.18	0.763675	4.55	4.32	4.53	0.12741	4.58	4.71	4.63	0.0655744	4.31	4.33	0.0141421
FATTY_ACID_METABOLISM	5.44	5.39	5.91	0.28688	7.6	6.98	0.438406	4.73	4.9	5.21	0.243379	5.09	4.94	4.67	0.212838	4.79	4.43	0.254558
G2M_CHECKPOINT	5.43	5.61	5.2	0.205508	8.94	8.52	0.296985	5.8	5.8	5.43	0.21362	5.46	5.55	5.21	0.176163	5.81	5.18	0.445477
GLYCOLYSIS	6.26	6.1	6.18	0.08	7.44	6.77	0.473762	5.76	5.98	6.1	0.172434	6	5.87	5.63	0.187705	6.34	6.15	0.13435
HEDGEHOG_SIGNALING	7.12	6.18	6.34	0.502925	4.74	5.19	0.318198	8.03	7.42	7.99	0.341223	8.01	7.59	7.91	0.219393	7.26	6.68	0.410122
HEME_METABOLISM	6.3	5.81	6.31	0.285832	5.68	5.89	0.148492	5.61	5.58	5.68	0.051316	5.7	5.73	5.79	0.0458258	5.94	5.22	0.509117
HYPOXIA	6.42	6.22	6.25	0.107858	6.31	5.98	0.233345	5.64	5.94	6.26	0.310054	6.01	5.99	5.92	0.0472582	6.31	6.09	0.155563
IL2_STAT5_SIGNALING	4.15	4.21	4.27	0.06	4.4	4.27	0.0919239	3.66	3.88	3.97	0.159478	3.87	4	3.52	0.248261	4.67	4.01	0.46669
IL6_JAK_STAT3_SIGNALING	3.04	2.83	2.87	0.111505	2	2.53	0.374767	2.47	2.32	2.92	0.31225	2.95	2.36	2.01	0.475079	2.95	3.07	0.0848528
INFLAMMATORY_RESPONSE	5.85	6.14	6.32	0.237136	0.88	1.31	0.304056	5.77	5.65	5.74	0.06245	5.67	5.84	6.03	0.180093	6.2	5.51	0.487904
INTERFERON_ALPHA_RESPONSE	5.71	5.71	5.82	0.0635085	5.79	8.94	2.22739	5.57	5.55	5.69	0.0757188	5.6	6.18	5.88	0.290057	5.73	6.02	0.205061
INTERFERON_GAMMA_RESPONSE	5.3	5.37	5.18	0.0960902	3.96	6.3	1.65463	5.26	5.24	5.25	0.01	5.34	5.55	5.51	0.111505	5.58	5.14	0.311127
KRAS_SIGNALING	1.26	1.59	1.22	0.20306	1.63	1.45	0.127279	0.71	0.71	0.7	0.0057735	0.65	0.53	0.35	0.150997	1.5	1.64	0.0989949
KRAS_SIGNALING_DN	4.84	4.65	5.07	0.210317	-0.2	-0.13	0.0494975	4.82	4.79	5.07	0.153731	5.17	5.2	4.99	0.113578	4.24	4.18	0.0424264
KRAS_SIGNALING_UP	6.11	6.24	6.29	0.0929157	1.43	1.31	0.0848528	5.53	5.5	5.77	0.147986	5.81	5.73	5.34	0.251462	5.74	5.82	0.0565685
MITOTIC_SPINDLE	6.01	6.07	5.98	0.0458258	8.51	8.68	0.120208	5.77	6.25	5.58	0.345302	6.09	5.82	5.65	0.221886	5.69	5.72	0.0212132
MTORC1_SIGNALING	5.98	5.85	5.77	0.105987	10.01	9.77	0.169706	6.03	5.96	6.02	0.0378594	5.93	5.86	5.77	0.0802081	6.23	5.33	0.636396
MYC_TARGETS_V1	5.7	5.53	5.46	0.123423	11.15	10.75	0.282843	6.11	6.17	6.09	0.0416333	5.99	6.09	5.93	0.080829	6.04	5.33	0.502046
MYC_TARGETS_V2	6.64	6.92	5.94	0.504777	9.25	8.8	0.318198	5.41	5.6	5.13	0.236432	5.47	4.84	5.85	0.510131	5.6	4.23	0.968736
MYOGENESIS	5.46	5.62	5.91	0.228108	3.72	2.89	0.586899	5.21	5.29	5.33	0.061101	5.34	5.37	5.25	0.06245	5.67	5.24	0.304056
NOTCH_SIGNALING	6.43	5.92	6.46	0.30348	7.88	7.3	0.410122	4.82	4.41	5.07	0.333217	4.74	4.87	4.84	0.0680686	5.61	5.08	0.374767
OXIDATIVE_PHOSPHORYLATION	5.98	5.9	6.15	0.127671	10.65	9.88	0.544472	5.7	5.73	5.64	0.0458258	5.74	5.63	5.68	0.0550757	5.58	5.73	0.106066
P53_PATHWAY	6.82	6.76	6.88	0.06	8.32	7.89	0.304056	6.46	6.54	6.85	0.205994	6.93	6.82	6.56	0.19	6.89	6.02	0.615183
PANCREAS_BETA_CELLS	5.62	5.69	5.86	0.123423	-0.87	-0.54	0.233345	6.17	6.28	6.63	0.240208	6.33	6.61	6.69	0.189033	5.87	6.08	0.148492
PEROXISOME	5.59	5.59	6.18	0.340637	7.87	7.23	0.452548	5.6	6.06	5.63	0.257358	5.85	5.83	5.42	0.242693	5.14	4.85	0.205061
PI3K_AKT_MTOR_SIGNALING	6.53	6.46	6	0.287924	8.06	8.04	0.0141421	5.86	5.46	5.83	0.222785	5.78	5.69	5.55	0.115902	5.82	5.74	0.0565685
PROTEIN_SECRETION	5.65	5.7	5.71	0.0321455	9.83	10.07	0.169706	6.09	5.86	5.59	0.250267	6.02	6	6.46	0.26	5.19	5.09	0.0707107
REACTIVE_OXYGEN_SPECIES_PATHWAY	5.89	4.96	6.04	0.585064	7.54	7.73	0.13435	4.87	5.1	5.01	0.115902	5.22	5.29	5.74	0.282194	5.2	4.72	0.339411
TGF_BETA_SIGNALING	5.5	5.05	5.79	0.372872	7.95	8.5	0.388909	4.71	4.88	4.35	0.270617	4.64	4.34	4.04	0.3	4.63	4.59	0.0282843
TNFA_SIGNALING_VIA_NFKB	5.49	5.67	5.6	0.0907377	6.36	6.1	0.183848	5.29	5.27	5.08	0.115902	5.33	5.44	5.49	0.0818535	5.48	5.07	0.289914
UNFOLDED_PROTEIN_RESPONSE	7.29	7.31	7.07	0.133167	9.99	9.97	0.0141421	7.96	8.08	7.95	0.0723418	8.15	7.9	7.78	0.188768	7.24	6.64	0.424264
UV_RESPONSE	-0.58	-0.77	-0.98	0.200083	2.57	0.91	1.1738	-1.25	-1.46	-2.02	0.398037	-1.11	-1.54	-0.9	0.326241	-0.91	-0.47	0.311127
UV_RESPONSE_DN	5.84	5.75	6.26	0.272213	5.54	6.3	0.537401	6.14	6.14	6.34	0.11547	6.13	6.26	5.78	0.248261	5.51	5.21	0.212132
UV_RESPONSE_UP	5.25	4.98	5.28	0.165227	8.11	7.21	0.636396	4.89	4.68	4.33	0.282902	5.02	4.71	4.88	0.155242	4.61	4.73	0.0848528
WNT_BETA_CATENIN_SIGNALING	3.61	3.19	3.3	0.217792	5.58	5.61	0.0212132	4.7	4.56	4.51	0.0984886	4.36	4.41	4.75	0.212211	3.97	4.02	0.0353553
XENOBIOTIC_METABOLISM	5.2	4.92	5.13	0.145717	5.1	4.34	0.537401	4.75	4.68	5.08	0.21362	5.16	5.12	4.82	0.185831	5.01	4.95	0.0424264
