# Supplementary material for: Establishment and characterization of 24 breast cancer cell lines and 3 breast cancer organoids reveals molecular heterogeneity and drug response variability in malignant pleural effusion-derived models
Source: Breast Cancer Res. 2025 May 1;27:66. doi: 10.1186/s13058-025-02032-7 (PMC12044882; doi:10.1186/s13058-025-02032-7)
Supplement: Supplementary file 12 — Additional file 12. Table S9. Related to Fig. 4A. 25 clinically-relevant antitumor reagents with AUC values for each cell line. [file 13058_2025_2032_MOESM12_ESM.xlsx]

## Sheet: Sheet1
Supplementary Table 9. 26 clinically-relevant antitumor reagents with AUC values for each cell line
No.	Drug	Type	Target / Mechanism of action	Maximum concentration (uM)	SNU-2480	SNU-2532A	SNU-2924	SNU-3129	SNU-3171	SNU-3196	SNU-3223	SNU-3224	SNU-3230	SNU-3351	SNU-3380	SNU-3393	SNU-3698A	SNU-3698B	SNU-3698C	SNU-3705	SNU-3716	SNU-3730	SNU-4842	SNU-4842-TO	SNU-4856	SNU-4856-TO	SNU-5126	SNU-5126-TO	SNU-5188	SNU-5226B	SNU-5884B
1	Anastrozole	Molecular Targeted Drug	Aromatase Inhibitor	10	1.666	1.902	1.591	1.686	2.05	1.627	1.552	1.817	1.605	1.557	1.524	1.485	1.607	1.743	1.639	1.668	1.684	1.685	1.614	1.694	-	1.478	1.693	1.576	1.539	1.466	1.52
2	Fulvestrant	Molecular Targeted Drug	Selective estrogen receptor degrader (SERD)	50	1.399	1.745	1.768	1.79	1.78	1.854	1.518	1.751	1.796	1.825	1.614	1.349	1.872	1.961	2.138	2.118	2.019	1.96	1.324	1.05	-	1.786	1.72	1.57	1.527	1.385	1.547
3	Tamoxifen	Molecular Targeted Drug	Selective estrogen receptor modulator (SERM)	100	1.436	1.617	1.697	1.654	1.499	1.63	1.602	1.587	1.531	1.529	1.409	1.305	1.561	1.822	1.982	1.641	1.664	1.466	1.515	1.391	-	1.467	1.588	0.9	1.329	1.391	1.364
4	Trastuzumab	Molecular Targeted Drug	Anti-HER2	1 mg/ml	2.235	2.085	1.991	2.209	2.177	2.154	2.154	2.16	2.229	1.828	1.999	2.056	2.059	2.114	2.157	2.145	2.044	2.156	1.625	1.932	-	2.187	2.197	2.19	2.183	2.227	2.179
5	Lapatinib	Molecular Targeted Drug	Anti-HER2, EGFR	50	1.418	1.588	1.806	1.629	1.783	1.759	1.37	1.068	0.556	1.721	0.975	1.276	1.129	1.64	1.867	1.21	0.942	0.768	1.548	1.401	-	1.1	1.604	0.869	1.2	1.078	1.301
6	DS-8201a	Molecular Targeted Drug	Anti-HER2 (trastuzumab deruxtecan)	1 mg/ml	2.255	1.946	2.11	2.105	2.171	2.162	-	2.052	1.846	-	1.856	-	2.278	2.215	2.118	2.223	2.119	2.026	-	0.414	-	1.799	2.223	-	-	-	-
7	Olaparib	Molecular Targeted Drug	DDRi (PARP Inhibitor)	100	1.154	1.676	1.782	1.813	1.727	1.793	1.672	1.599	1.68	2.076	1.677	1.637	1.934	1.823	2.094	2.027	1.932	1.929	1.392	1.206	-	2.028	1.735	1.458	1.733	1.731	1.605
8	Talazoparib	Molecular Targeted Drug	DDRi (PARP Inhibitor)	50	0.864	1.738	1.729	1.939	1.801	1.735	1.679	1.55	1.663	2.173	1.786	1.798	1.827	1.916	2.09	1.824	1.739	1.74	1.625	1.037	-	1.849	1.607	1.245	2.183	0.993	1.746
9	Elimusertib	Molecular Targeted Drug	DDRi (ATR Inhibitor)	50	0.44	1.401	0.995	1.353	1.208	1.524	0.978	1.113	0.828	1.499	1.197	1.136	1.388	1.425	1.694	1.335	1.406	1.124	1.229	0.631	-	1.012	1.28	1.098	0.89	0.618	1.34
10	Palbociclib	Molecular Targeted Drug	CDK4/6 Inhibitor	50	1.989	1.923	1.976	2.088	2.057	2.099	2.134	2.198	2.289	2.088	1.995	2.001	2.161	2.232	2.138	2.068	1.971	1.819	1.444	1.219	-	1.582	2.1	1.484	2.019	1.911	2.191
11	Abemaciclib	Molecular Targeted Drug	CDK4/6 Inhibitor	50	1.64	2.067	1.705	2.055	2.058	1.848	1.563	2.199	1.965	2.101	1.708	1.55	1.883	1.913	1.904	1.749	1.703	1.753	1.172	1.131	-	1.64	2.047	1.808	1.102	1.51	1.692
12	Afatinib	Molecular Targeted Drug	EGFR tyrosine kinases Inhibitor	50	0.817	1.326	1.604	1.419	1.57	1.527	1.162	1.012	0.53	1.481	0.841	0.929	0.889	1.322	1.607	0.874	0.654	0.615	0.398	0.27	-	0.8	1.136	1.082	1.045	1.04	1.149
13	Erlotinib	Molecular Targeted Drug	EGFR tyrosine kinases Inhibitor	100	1.412	1.583	1.565	1.487	1.505	1.488	1.255	1.205	0.587	1.699	1.251	1.413	1.364	1.308	1.301	1.589	1.653	1.381	0.829	0.804	-	1.143	1.572	1.143	1.256	0.875	1.194
14	Everolimus	Molecular Targeted Drug	EGFR tyrosine kinases Inhibitor	50	1.455	1.889	1.879	1.905	1.783	1.739	1.655	1.444	1.19	1.602	1.339	1.557	1.571	1.613	1.832	1.698	1.82	1.505	1.109	1.014	-	1.291	1.57	1.291	1.253	1.086	1.226
15	Gefitinib	Molecular Targeted Drug	EGFR tyrosine kinases Inhibitor	100	1.344	1.504	1.398	1.585	1.778	1.642	1.232	1.003	0.607	1.784	0.945	1.121	1.326	1.701	1.723	1.624	1.437	1.125	0.86	0.668	-	1.05	1.648	1.05	1.183	1.043	1.271
16	Trametinib	Molecular Targeted Drug	MEK 1/2 Inhibitor	100	0.509	1.7	1.795	2.035	1.752	1.63	1.606	1.668	1.595	1.665	1.502	1.587	1.7	1.837	1.928	1.597	1.853	1.766	1.324	1.315	-	1.374	1.617	1.374	1.439	1.448	1.009
17	Akt1/2 kinase inhibitor	Molecular Targeted Drug	Akt1/2 kinase Inhibitor	50	1.437	1.318	1.724	1.44	1.528	1.654	1.436	1.408	1.093	1.239	1.313	1.374	1.287	1.479	1.641	1.385	1.377	0.994	0.929	1.106	-	1.314	1.364	1.314	1.284	1.395	1.499
18	5-FU	Anti-Metabolites	Pyrimidine Analogue	20000	0.676	0.506	0.66	1.041	1.238	1.138	0.531	0.171	1.107	0.671	0.678	0.794	1.718	1.678	1.61	1.233	1.745	1.749	1.144	0.844	-	0.587	0.987	0.587	1.075	0.257	0.544
19	Pemetrexed	Anti-Metabolites	Anti-Folate	50	1.936	1.986	2.015	2.22	2.215	1.744	1.924	2.183	2.07	1.966	2.128	2.004	1.841	2.036	1.911	1.994	1.917	1.981	2.042	1.968	-	1.735	2.041	1.838	2.179	1.395	1.881
20	Gemcitabine	Anti-Metabolites	Pyrimidine Analogue	100	1.088	1.674	1.829	1.798	2.215	1.824	1.613	1.755	1.992	1.987	1.774	1.472	2.15	2.129	1.959	1.844	2.175	2.153	1.468	0.8	-	1.27	2.089	0.859	1.683	0.364	1.352
21	Cisplatin	Alkylating agents	interferes with DNA replication	100	1.582	1.426	1.978	1.671	1.696	1.608	1.267	0.847	1.293	1.848	1.643	1.598	1.836	1.881	2.055	1.798	1.92	1.917	1.701	1.465	-	1.415	1.78	1.508	1.686	1.398	1.681
22	Docetaxel	Anti-Microtubule Agent	preventing microtubule disassembly	10	0.448	1.322	2.106	1.723	1.883	1.7	0.867	0.913	1.494	1.841	1.495	1.391	1.989	2.101	2.036	1.77	1.946	1.966	1.332	1.024	-	0.809	1.798	1.009	1.486	0.42	1.373
23	Paclitaxel	Anti-Microtubule Agent	preventing microtubule disassembly	50	0.462	1.387	2.122	1.721	1.769	1.859	0.857	0.85	1.524	1.931	1.575	1.375	2.103	2.127	2.073	1.836	2.003	2.175	1.404	0.872	-	0.703	1.892	0.966	1.567	0.363	1.359
24	Irinotecan	Topoisomerase Inhibitor	Topo I Inhibitor	50	1.503	1.662	1.96	1.841	2.082	1.904	1.544	1.865	1.905	1.807	1.867	1.603	1.87	2.039	1.858	1.837	1.978	2.061	1.284	0.916	-	1.136	1.946	1.354	1.797	0.986	1.636
25	Epirubicin	Cytotoxic antibiotics	Anthracycline	100	0.254	0.482	0.594	1.444	1.145	1.35	0.591	0.576	0.797	1.56	1.095	1.073	1.533	1.403	1.745	1.115	1.211	1.208	0.842	0.602	-	0.96	1.201	0.446	0.859	0.474	0.471
26	Doxorubicin	Topoisomerase Inhibitor	Topo II Inhibitor, Anthracycline	50	0.849	1.438	1.432	1.65	2.1	1.825	0.887	1.652	1.79	1.565	0.914	0.846	1.851	1.91	1.865	1.744	1.987	1.835	1.08	0.576	-	0.421	1.912	0.4	1.068	0.337	0.106
