# Supplementary material for: Establishment and characterization of 24 breast cancer cell lines and 3 breast cancer organoids reveals molecular heterogeneity and drug response variability in malignant pleural effusion-derived models
Source: Breast Cancer Res. 2025 May 1;27:66. doi: 10.1186/s13058-025-02032-7 (PMC12044882; doi:10.1186/s13058-025-02032-7)
Supplement: Supplementary file 13 — Additional file 13. Table S10. Related to Fig. 4A. A. Multivariate Analysis of Variance with Transcriptomic Clusters with Shapiro-Wilk Normality Test. B. Wilcox ranked sum test with Mutation Status of PIK3CA. C. Wilcox ranked sum test with Mutation Status of TP53. [file 13058_2025_2032_MOESM13_ESM.xlsx]

## Sheet: Supplementary Table 10A
Supplementary Table 10A. Multivariate Analysis of Variance with Transcriptomic Clusters with Shapiro-Wilk Normality Test
Drugs	Df	Sum Sq	Mean Sq	F value	Pr(>F)	Sig.	Shapiro-Wilk_normality		Signif. codes: 0 ‘***’ 0.001 ‘**’ 0.01 ‘*’ 0.05 ‘.’ 0.1 ‘ ’ 1
Trastuzumab	3	0.28813	0.096042	11.358	0.0001226	***	0.00010332
Palbociclib	3	0.46817	0.156055	2.6643	0.07426	.	0.000564136
Talazoparib	3	0.16222	0.054073	0.5625	0.6457		0.00300118
Irinotecan	3	0.55014	0.183381	4.484	0.01391	*	0.00328404
Trametinib	3	0.41258	0.137525	1.4957	0.2447		0.0035387
Gemcitabine	3	1.1224	0.37412	2.8873	0.05974	.	0.0120853
Anastrozole	3	0.0339	0.0113	0.6431	0.5959		0.0122022
Pemetrexed	3	0.03145	0.010483	0.5771	0.6364		0.0170013
Doxorubicin	3	2.4923	0.83078	3.0894	0.0492	*	0.0178928
Paclitaxel	3	2.3968	0.79892	0.3557	0.5565		0.0390581
Tamoxifen	3	0.24628	0.082094	2.4128	0.09531	.	0.0629831
Erlotinib	3	0.4893	0.1631	2.6482	0.07545	.	0.0633329
Abemaciclib	3	0.35366	0.117888	1.4403	0.2594		0.0651405
Docetaxel	3	1.9104	0.6368	4.2372	0.01723	*	0.0654961
5-FU	3	3.2927	1.09756	15	1.912e-05	***	0.110717
Olaparib	3	0.43947	0.14649	3.1344	0.04713	*	0.136729
Cisplatin	3	1.17252	0.39084	16.297	1.06e-05	***	0.177248
Everolimus	3	0.38342	0.12781	2.1586	0.1232		0.26259
Gefitinib	3	0.96036	0.32012	3.6678	0.02867	*	0.33572
Epirubicin	3	1.4661	0.48871	4.0935	0.01956	*	0.33961
Akt 1/2 kinase inhibitor	3	0.22372	0.074574	2.4215	0.09449	.	0.371251
Elimusertib	3	0.43291	0.144303	1.9882	0.1466		0.376453
Lapatinib	3	0.55735	0.18578	1.5689	0.2266		0.527656
Fulvestrant	3	0.94103	0.313678	10.011	0.0002669	***	0.545534
Afatinib	3	0.77519	0.2584	1.9915	0.1461		0.564457
DS-8201a	3	379.36	126.45	5.2932	0.007085	**	-

## Sheet: Supplementary Table 10B
Supplementary Table 10B. Wilcox ranked sum test with Mutation Status of PIK3CA
Drugs	Df	Sum Sq	Mean Sq	F value	Pr(>F)	Sig.		Signif. codes: 0 ‘***’ 0.001 ‘**’ 0.01 ‘*’ 0.05 ‘.’ 0.1 ‘ ’ 1
Trastuzumab	1	0.00382	0.0038196	0.1918	0.6653
Palbociclib	1	0.01214	0.012135	0.1724	0.6817
Talazoparib	1	0.49583	0.49583	5.4422	0.02837	*
Irinotecan	1	0.14818	0.14818	1.4147	0.2459
Trametinib	1	0.31316	0.313157	3.677	0.06714	.
Gemcitabine	1	0.9361	0.93607	4.8102	0.03822	*
Anastrozole	1	0.00635	0.0063501	0.3557	0.5565
Pemetrexed	1	0.0195	0.019502	0.6376	0.4324
Doxorubicin	1	1.3638	1.3638	4.2186	0.05103	.
Paclitaxel	1	1.4107	1.41075	5.5864	0.02654	*
Tamoxifen	1	0.18709	0.187092	5.6722	0.02551	*
Erlotinib	1	0.28699	0.286986	4.0861	0.05453	.
Abemaciclib	1	0.16147	0.161468	1.9668	0.1736
Docetaxel	1	1.0984	1.09841	5.1523	0.03248	*
5-FU	1	1.3841	1.38406	8.389	0.007928	**
Olaparib	1	0.66097	0.66097	20.874	0.0001243	***
Cisplatin	1	0.32605	0.32605	5.5564	0.02691	*
Everolimus	1	0.24947	0.24947	3.8227	0.06231	.
Gefitinib	1	0.44886	0.44886	4.47	0.04508	*
Epirubicin	1	1.1071	1.1071	8.531	0.007485	**
Akt 1/2 kinase inhibitor	1	0.00655	0.006549	0.1816	0.6738
Elimusertib	1	0.58175	0.58175	8.3105	0.008184	**
Lapatinib	1	3e-05	3.3e-05	0.0003	0.9873
Fulvestrant	1	0.77516	0.77516	20.086	0.0001551	***
Afatinib	1	0.006	0.005979	0.0411	0.8411
DS-8201a	1	81.1	81.102	2.308	0.1418

## Sheet: Supplementary Table 10C
Supplementary Table 10C. Wilcox ranked sum test with Mutation Status of TP53
Drugs	Df	Sum Sq	Mean Sq	F value	Pr(>F)	Sig.		Signif. codes: 0 ‘***’ 0.001 ‘**’ 0.01 ‘*’ 0.05 ‘.’ 0.1 ‘ ’ 1
Trastuzumab	1	0.00365	0.0036486	0.1832	0.6725
Palbociclib	1	0.00043	0.000429	0.0061	0.9386
Talazoparib	1	0.05281	0.052813	0.482	0.4942
Irinotecan	1	0.21227	0.21227	2.0796	0.1622
Trametinib	1	0.23762	0.237618	2.6906	0.114
Gemcitabine	1	0.7618	0.76176	3.7736	0.06389	.
Anastrozole	1	0.05358	0.053582	3.3733	0.07868	.
Pemetrexed	1	0.07591	0.075912	2.6886	0.1141
Doxorubicin	1	1.5377	1.53769	4.8656	0.03722	*
Paclitaxel	1	0.6372	0.63715	2.2375	0.1477
Tamoxifen	1	0.00269	0.002692	0.0662	0.7992
Erlotinib	1	0.01304	0.013044	0.1598	0.6929
Abemaciclib	1	0.00204	0.00204	0.023	0.8808
Docetaxel	1	0.4855	0.4855	2.0337	0.1667
5-FU	1	1.022	1.02196	5.6753	0.02548	*
Olaparib	1	0.00184	0.001841	0.0311	0.8614
Cisplatin	1	0.00337	0.003367	0.0467	0.8308
Everolimus	1	0.00389	0.003891	0.0515	0.8223
Gefitinib	1	0.03364	0.033643	0.2858	0.5978
Epirubicin	1	0.1886	0.18856	1.1221	0.3
Akt 1/2 kinase inhibitor	1	0.05607	0.056066	1.6495	0.2113
Elimusertib	1	0.14396	0.143963	1.6315	0.2137
Lapatinib	1	0.1059	0.1059	0.8458	0.3669
Fulvestrant	1	0.02986	0.029863	0.4288	0.5188
Afatinib	1	0.201	0.20105	1.4627	0.2383
DS-8201a	1	20.46	20.462	0.5432	0.4682
