# Supplementary material for: Establishment and characterization of 24 breast cancer cell lines and 3 breast cancer organoids reveals molecular heterogeneity and drug response variability in malignant pleural effusion-derived models
Source: Breast Cancer Res. 2025 May 1;27:66. doi: 10.1186/s13058-025-02032-7 (PMC12044882; doi:10.1186/s13058-025-02032-7)
Supplement: Supplementary file 14 — Additional file 14. Table S11. Related to Fig. 4B. Pearson correlation scores of drug responses to molecular factors. [file 13058_2025_2032_MOESM14_ESM.xlsx]

## Sheet: Sheet1
Supplementary Table 11. Pearson Correlation Scores of Drug responses to Molecular Factors
row	column	cor	p	sig					Signif. codes: 0 ‘***’ 0.001 ‘**’ 0.01 ‘*’ 0.05 ‘.’ 0.1 ‘ ’ 1
Everolimus	BILE_ACID_METABOLISM	0.944814	0.00448413	**
Everolimus	IL2_STAT5_SIGNALING	0.911144	0.0114923	*
Everolimus	MYC_TARGETS_V2	-0.890378	0.0173667	*
Everolimus	KRAS_SIGNALING_UP	0.872556	0.0233282	*
Everolimus	UV_RESPONSE_DN	0.854252	0.0303156	*
Everolimus	MYOGENESIS	0.849994	0.0320651	*
Everolimus	FATTY_ACID_METABOLISM	0.839435	0.036602	*
Gefitinib	GLYCOLYSIS	0.978756	0.000672199	***			1
Gefitinib	PROTEIN_SECRETION	-0.903281	0.0135795	*
Gefitinib	INFLAMMATORY_RESPONSE	-0.877075	0.021737	*
Gefitinib	COAGULATION	-0.866716	0.0254631	*
Gefitinib	FATTY_ACID_METABOLISM	0.85144	0.0314658	*
Gefitinib	IL2_STAT5_SIGNALING	0.812297	0.0495421	*
Gemcitabine	ZFHX3_c.2330TCp.Val777Ala	-0.976494	0.000822319	***
Gemcitabine	CHOLESTEROL_HOMEOSTASIS	-0.924897	0.00824891	**
Gemcitabine	IL6_JAK_STAT3_SIGNALING	-0.87546	0.0222996	*
Irinotecan	PI3K_AKT_MTOR_SIGNALING	-0.918811	0.0096198	**
Irinotecan	IL6_JAK_STAT3_SIGNALING	-0.896261	0.0155845	*
paclitaxel	BTG2_c.457GAp.Val153Met	-0.930078	0.00716276	**
paclitaxel	SETD2_c.2283GAp.Met761Ile	-0.907684	0.0123899	*
paclitaxel	COMPLEMENT	0.890094	0.0174553	*
paclitaxel	CHOLESTEROL_HOMEOSTASIS	-0.882946	0.0197507	*
paclitaxel	ESTROGEN_RESPONSE_EARLY	-0.881031	0.0203886	*
paclitaxel	WNT_BETA_CATENIN_SIGNALING	0.856782	0.0292985	*
paclitaxel	KRAS_SIGNALING_UP	-0.81701	0.0471641	*
5-FU	ESTROGEN_RESPONSE_EARLY	-0.946255	0.00425513	**
5-FU	CHOLESTEROL_HOMEOSTASIS	-0.932384	0.00670341	**
5-FU	ZFHX3_c.2330TCp.Val777Ala	-0.925903	0.0080321	**
5-FU	SETD2_c.2283GAp.Met761Ile	-0.898022	0.0150691	*
5-FU	MLH1_c.1151TAp.Val384Asp	-0.896307	0.0155708	*
